# Supplementary material for: CODA: Integrating multi-level context-oriented directed associations for analysis of drug effects
Source: Sci Rep. 2017 Aug 8;7:7519. doi: 10.1038/s41598-017-07448-6 (PMC5548804; doi:10.1038/s41598-017-07448-6)
Supplement: Supplementary file 2 — Dataset 1 [file 41598_2017_7448_MOESM2_ESM.xls]

## Sheet: Supplementary Data 1
Supplementary Data 1. The number of associations with regard to anatomical contexts of their entities
The context of left entity	The context of right entity	# of associations among molecular level entities	# of associations between genes and biological processes	# of associations between genes and molecular functions	# of associations between genes and diseases	# of associations between biological processes and diseases	# of associations between molecular functions and diseases	Total # of associations	Intercellular/Intracellular
Leydig Cells in Testis	Neuroglia in Hippocampus	4	0	0	0	0	0	4	intercellular
glandular cells in Intestine, Small	glandular cells in Colon	3	0	0	0	0	0	3	intercellular
glandular cells in Stomach	glandular cells in Rectum	1	0	0	0	0	0	1	intercellular
cells in white pulp in Spleen	Muscle Cells in Myocardium	3	0	0	0	0	0	3	intercellular
Myocytes, Smooth Muscle in Muscle, Smooth	Neurons in Lateral Ventricles	1	0	0	0	0	0	1	intercellular
cells in granular layer in Cerebellum	ovarian stroma cells in Ovary	1	0	0	0	0	0	1	intercellular
Hematopoietic Stem Cells in Bone Marrow	Muscle Cells in Muscle, Skeletal	3	0	0	0	0	0	3	intercellular
glandular cells in Stomach	glandular cells in Duodenum	1	0	0	0	0	0	1	intercellular
glandular cells in Parathyroid Glands	Mesangial Cells in Kidney	1	0	0	0	0	0	1	intercellular
Neurons in Colon	Epithelial Cells in Palatine Tonsil	2	0	0	0	0	0	2	intercellular
epidermal cells in Skin	Epithelial Cells in Esophagus	1	0	0	0	0	0	1	intercellular
Hematopoietic Stem Cells in Bone Marrow	Epithelial Cells in Cervix Uteri	2	0	0	0	0	0	2	intercellular
follicle cells in Ovary	Pneumocytes in Lung	6	0	0	0	0	0	6	intercellular
cells in endometrial stroma in Uterus	Muscle Cells in Myocardium	9	0	0	0	0	0	9	intercellular
cells in molecular layer in Cerebellum	Pneumocytes in Lung	5	0	0	0	0	0	5	intercellular
glandular cells in Adrenal Glands	Muscle Cells in Muscle, Skeletal	5	0	0	0	0	0	5	intercellular
Fibroblasts in Skin	urothelial cells in Urinary Bladder	3	0	0	0	0	0	3	intercellular
Neurons in Cerebral Cortex	glandular cells in Colon	2	0	0	0	0	0	2	intercellular
Neuropil in Cerebral Cortex	bile duct cells in Liver	3	0	0	0	0	0	3	intercellular
Endothelial Cells in Colon	Microtubules in Kidney	3	0	0	0	0	0	3	intercellular
Neurons in Lateral Ventricles	Mesangial Cells in Kidney	1	0	0	0	0	0	1	intercellular
non-germinal center cells in Lymph Nodes	Hepatocytes in Liver	6	0	0	0	0	0	6	intercellular
Purkinje Cells in Cerebellum	ovarian stroma cells in Ovary	1	0	0	0	0	0	1	intercellular
glandular cells in Uterus	glandular cells in Breast	2	0	0	0	0	0	2	intercellular
cells in molecular layer in Cerebellum	Insulin-Secreting Cells in Pancreas	3	0	0	0	0	0	3	intercellular
Fibroblasts in Skin	Neuroglia in Hippocampus	1	0	0	0	0	0	1	intercellular
Epithelial Cells in Bronchi	germinal center cells in Lymph Nodes	1	0	0	0	0	0	1	intercellular
Macrophages in Lung	Melanocytes in Skin	3	0	0	0	0	0	3	intercellular
cells in endometrial stroma in Uterus	Epithelial Cells in Bronchi	2	0	0	0	0	0	2	intercellular
Keratinocytes in Skin	epidermal cells in Skin	1	0	0	0	0	0	1	intercellular
Hepatocytes in Liver	cells in endometrial stroma in Uterus	8	0	0	0	0	0	8	intercellular
Epithelial Cells in Esophagus	Neurons in Colon	2	0	0	0	0	0	2	intercellular
epidermal cells in Skin	Melanocytes in Skin	1	0	0	0	0	0	1	intercellular
Epithelial Cells in Bronchi	Endothelial Cells in Colon	3	0	0	0	0	0	3	intercellular
Muscle Cells in Myocardium	cells in seminiferous ducts in Testis	1	0	0	0	0	0	1	intercellular
exocrine glandular cells in Pancreas	Hepatocytes in Liver	8	0	0	0	0	0	8	intercellular
cells in seminiferous ducts in Testis	germinal center cells in Lymph Nodes	1	0	0	0	0	0	1	intercellular
glandular cells in Colon	epidermal cells in Skin	1	0	0	0	0	0	1	intercellular
epidermal cells in Skin	germinal center cells in Palatine Tonsil	1	0	0	0	0	0	1	intercellular
Neurons in Colon	glandular cells in Stomach	1	0	0	0	0	0	1	intercellular
Myocytes, Smooth Muscle in Muscle, Smooth	Adipocytes in Breast	1	0	0	0	0	0	1	intercellular
Mesangial Cells in Kidney	glandular cells in Thyroid Gland	1	0	0	0	0	0	1	intercellular
Neurons in Colon	Epithelial Cells in Bronchi	2	0	0	0	0	0	2	intercellular
Epithelial Cells in Vagina	Macrophages in Lung	11	0	0	0	0	0	11	intercellular
Muscle Cells in Muscle, Skeletal	Macrophages in Lung	8	0	0	0	0	0	8	intercellular
exocrine glandular cells in Pancreas	cells in seminiferous ducts in Testis	3	0	0	0	0	0	3	intercellular
cells in seminiferous ducts in Testis	glandular cells in Uterus	2	0	0	0	0	0	2	intercellular
Muscle Cells in Muscle, Skeletal	glandular cells in Thyroid Gland	1	0	0	0	0	0	1	intercellular
Neuroglia in Cerebral Cortex	Melanocytes in Skin	1	0	0	0	0	0	1	intercellular
Epithelial Cells in Mouth Mucosa	Fibroblasts in Skin	1	0	0	0	0	0	1	intercellular
follicle cells in Ovary	follicle cells in Ovary	25762	108	64	38	32	11	26015	intracellular
Pneumocytes in Lung	glandular cells in Intestine, Small	3	0	0	0	0	0	3	intercellular
urothelial cells in Urinary Bladder	Mesangial Cells in Kidney	3	0	0	0	0	0	3	intercellular
Neurons in Hippocampus	epidermal cells in Skin	1	0	0	0	0	0	1	intercellular
glandular cells in Parathyroid Glands	Muscle Cells in Myocardium	1	0	0	0	0	0	1	intercellular
Keratinocytes in Skin	Epithelial Cells in Cervix Uteri	1	0	0	0	0	0	1	intercellular
glandular cells in Uterus	glandular cells in Stomach	1	0	0	0	0	0	1	intercellular
ovarian stroma cells in Ovary	Neuroglia in Hippocampus	1	0	0	0	0	0	1	intercellular
Epithelial Cells in Cervix Uteri	cells in endometrial stroma in Uterus	7	0	0	0	0	0	7	intercellular
Keratinocytes in Skin	Neuroglia in Cerebral Cortex	1	0	0	0	0	0	1	intercellular
glandular cells in Stomach	Blood	1	0	0	0	0	0	1	intercellular
follicle cells in Ovary	cells in white pulp in Spleen	1	0	0	0	0	0	1	intercellular
Epithelial Cells in Esophagus	glandular cells in Colon	2	0	0	0	0	0	2	intercellular
Langerhans Cells in Skin	Melanocytes in Skin	1	0	0	0	0	0	1	intercellular
Epithelial Cells in Vagina	germinal center cells in Palatine Tonsil	1	0	0	0	0	0	1	intercellular
cells in white pulp in Spleen	Neuroglia in Lateral Ventricles	1	0	0	0	0	0	1	intercellular
Muscle Cells in Myocardium	glandular cells in Intestine, Small	2	0	0	0	0	0	2	intercellular
Hepatocytes in Liver	germinal center cells in Lymph Nodes	1	0	0	0	0	0	1	intercellular
Neuroglia in Hippocampus	Keratinocytes in Skin	2	0	0	0	0	0	2	intercellular
Macrophages in Lung	non-germinal center cells in Lymph Nodes	5	0	0	0	0	0	5	intercellular
Mesangial Cells in Kidney	germinal center cells in Lymph Nodes	2	0	0	0	0	0	2	intercellular
Purkinje Cells in Cerebellum	Insulin-Secreting Cells in Pancreas	3	0	0	0	0	0	3	intercellular
Epithelial Cells in Bronchi	Epithelial Cells in Cervix Uteri	4	0	0	0	0	0	4	intercellular
glandular cells in Uterus	Langerhans Cells in Skin	1	0	0	0	0	0	1	intercellular
Hematopoietic Stem Cells in Bone Marrow	glandular cells in Parathyroid Glands	1	0	0	0	0	0	1	intercellular
Mesangial Cells in Kidney	urothelial cells in Urinary Bladder	3	0	0	0	0	0	3	intercellular
cells in red pulp in Spleen	Neuroglia in Hippocampus	2	0	0	0	0	0	2	intercellular
cells in seminiferous ducts in Testis	Keratinocytes in Skin	2	0	0	0	0	0	2	intercellular
glandular cells in Breast	glandular cells in Breast	96674	87	51	19	18	6	96855	intracellular
Keratinocytes in Skin	Epithelial Cells in Bronchi	1	0	0	0	0	0	1	intercellular
Epithelial Cells in Palatine Tonsil	Epithelial Cells in Mouth Mucosa	4	0	0	0	0	0	4	intercellular
Epithelial Cells in Vagina	Epithelial Cells in Mouth Mucosa	4	0	0	0	0	0	4	intercellular
Insulin-Secreting Cells in Pancreas	glandular cells in Intestine, Small	3	0	0	0	0	0	3	intercellular
Keratinocytes in Skin	Neurons in Colon	1	0	0	0	0	0	1	intercellular
Epithelial Cells in Cervix Uteri	Keratinocytes in Skin	5	0	0	0	0	0	5	intercellular
cells in seminiferous ducts in Testis	glandular cells in Breast	2	0	0	0	0	0	2	intercellular
Neuroglia in Lateral Ventricles	Fibroblasts in Skin	1	0	0	0	0	0	1	intercellular
Epithelial Cells in Mouth Mucosa	Neurons in Hippocampus	2	0	0	0	0	0	2	intercellular
cells in endometrial stroma in Uterus	Hematopoietic Stem Cells in Bone Marrow	5	0	0	0	0	0	5	intercellular
glandular cells in Uterus	Keratinocytes in Skin	1	0	0	0	0	0	1	intercellular
cells in red pulp in Spleen	Melanocytes in Skin	1	0	0	0	0	0	1	intercellular
Neurons in Colon	epidermal cells in Skin	1	0	0	0	0	0	1	intercellular
glandular cells in Stomach	Neurons in Colon	1	0	0	0	0	0	1	intercellular
Neuroglia in Hippocampus	urothelial cells in Urinary Bladder	3	0	0	0	0	0	3	intercellular
urothelial cells in Urinary Bladder	cells in granular layer in Cerebellum	1	0	0	0	0	0	1	intercellular
Leydig Cells in Testis	glandular cells in Stomach	1	0	0	0	0	0	1	intercellular
Epithelial Cells in Mouth Mucosa	Macrophages in Lung	11	0	0	0	0	0	11	intercellular
glandular cells in Prostate	epidermal cells in Skin	1	0	0	0	0	0	1	intercellular
urothelial cells in Urinary Bladder	cells in endometrial stroma in Uterus	1	0	0	0	0	0	1	intercellular
cells in white pulp in Spleen	cells in endometrial stroma in Uterus	3	0	0	0	0	0	3	intercellular
Purkinje Cells in Cerebellum	Mesangial Cells in Kidney	3	0	0	0	0	0	3	intercellular
Myocytes, Smooth Muscle in Muscle, Smooth	exocrine glandular cells in Pancreas	1	0	0	0	0	0	1	intercellular
Blood	Purkinje Cells in Cerebellum	1	0	0	0	0	0	1	intercellular
Mesangial Cells in Kidney	epidermal cells in Skin	2	0	0	0	0	0	2	intercellular
glandular cells in Uterus	urothelial cells in Urinary Bladder	1	0	0	0	0	0	1	intercellular
Microtubules in Kidney	Hematopoietic Stem Cells in Bone Marrow	2	0	0	0	0	0	2	intercellular
Neurons in Cerebral Cortex	Myocytes, Smooth Muscle in Muscle, Smooth	1	0	0	0	0	0	1	intercellular
cells in white pulp in Spleen	Neurons in Lateral Ventricles	2	0	0	0	0	0	2	intercellular
Purkinje Cells in Cerebellum	Neuroglia in Cerebral Cortex	3	0	0	0	0	0	3	intercellular
Microtubules in Kidney	glandular cells in Stomach	1	0	0	0	0	0	1	intercellular
Neuroglia in Hippocampus	Lymphocytes in Appendix	1	0	0	0	0	0	1	intercellular
Hepatocytes in Liver	Pneumocytes in Lung	14	0	0	0	0	0	14	intercellular
Neurons in Cerebral Cortex	Keratinocytes in Skin	1	0	0	0	0	0	1	intercellular
Epithelial Cells in Palatine Tonsil	germinal center cells in Lymph Nodes	1	0	0	0	0	0	1	intercellular
Insulin-Secreting Cells in Pancreas	Fibroblasts in Skin	3	0	0	0	0	0	3	intercellular
glandular cells in Intestine, Small	Epithelial Cells in Bronchi	1	0	0	0	0	0	1	intercellular
exocrine glandular cells in Pancreas	non-germinal center cells in Lymph Nodes	3	0	0	0	0	0	3	intercellular
Neuropil in Cerebral Cortex	Insulin-Secreting Cells in Pancreas	1	0	0	0	0	0	1	intercellular
glandular cells in Breast	Fibroblasts in Skin	3	0	0	0	0	0	3	intercellular
glandular cells in Adrenal Glands	Epithelial Cells in Esophagus	2	0	0	0	0	0	2	intercellular
Epithelial Cells in Mouth Mucosa	Hepatocytes in Liver	4	0	0	0	0	0	4	intercellular
glandular cells in Adrenal Glands	ovarian stroma cells in Ovary	3	0	0	0	0	0	3	intercellular
cells in molecular layer in Cerebellum	Purkinje Cells in Cerebellum	5	0	0	0	0	0	5	intercellular
Neuroglia in Cerebral Cortex	Fibroblasts in Skin	1	0	0	0	0	0	1	intercellular
Epithelial Cells in Palatine Tonsil	glandular cells in Uterus	4	0	0	0	0	0	4	intercellular
Endothelial Cells in Colon	glandular cells in Duodenum	1	0	0	0	0	0	1	intercellular
glandular cells in Uterus	Insulin-Secreting Cells in Pancreas	2	0	0	0	0	0	2	intercellular
non-germinal center cells in Lymph Nodes	non-germinal center cells in Lymph Nodes	78949	62	16	70	31	7	79135	intracellular
Myocytes, Smooth Muscle in Muscle, Smooth	Neurons in Colon	1	0	0	0	0	0	1	intercellular
Microtubules in Kidney	Neuropil in Cerebral Cortex	2	0	0	0	0	0	2	intercellular
Pneumocytes in Lung	urothelial cells in Urinary Bladder	3	0	0	0	0	0	3	intercellular
Mesangial Cells in Kidney	cells in endometrial stroma in Uterus	4	0	0	0	0	0	4	intercellular
Blood	glandular cells in Parathyroid Glands	1	0	0	0	0	0	1	intercellular
exocrine glandular cells in Pancreas	Muscle Cells in Myocardium	8	0	0	0	0	0	8	intercellular
Melanocytes in Skin	Neuroglia in Hippocampus	1	0	0	0	0	0	1	intercellular
Epithelial Cells in Mouth Mucosa	Neuroglia in Hippocampus	2	0	0	0	0	0	2	intercellular
glandular cells in Uterus	Pneumocytes in Lung	3	0	0	0	0	0	3	intercellular
Leydig Cells in Testis	Neurons in Cerebral Cortex	3	0	0	0	0	0	3	intercellular
Fibroblasts in Skin	Langerhans Cells in Skin	4	0	0	0	0	0	4	intercellular
epidermal cells in Skin	Neurons in Cerebral Cortex	1	0	0	0	0	0	1	intercellular
germinal center cells in Lymph Nodes	non-germinal center cells in Lymph Nodes	3	0	0	0	0	0	3	intercellular
cells in seminiferous ducts in Testis	Microtubules in Kidney	5	0	0	0	0	0	5	intercellular
Epithelial Cells in Mouth Mucosa	Muscle Cells in Muscle, Skeletal	2	0	0	0	0	0	2	intercellular
Fibroblasts in Skin	Keratinocytes in Skin	4	0	0	0	0	0	4	intercellular
glandular cells in Prostate	Mesangial Cells in Kidney	1	0	0	0	0	0	1	intercellular
Neuroglia in Hippocampus	glandular cells in Stomach	6	0	0	0	0	0	6	intercellular
Muscle Cells in Myocardium	Blood	1	0	0	0	0	0	1	intercellular
Endothelial Cells in Colon	glandular cells in Rectum	1	0	0	0	0	0	1	intercellular
Insulin-Secreting Cells in Pancreas	Epithelial Cells in Palatine Tonsil	2	0	0	0	0	0	2	intercellular
cells in seminiferous ducts in Testis	Neurons in Hippocampus	5	0	0	0	0	0	5	intercellular
Insulin-Secreting Cells in Pancreas	Neuroglia in Cerebral Cortex	1	0	0	0	0	0	1	intercellular
Hepatocytes in Liver	Epithelial Cells in Bronchi	8	0	0	0	0	0	8	intercellular
cells in red pulp in Spleen	Lymphocytes in Appendix	2	0	0	0	0	0	2	intercellular
Endothelial Cells in Colon	Epithelial Cells in Cervix Uteri	2	0	0	0	0	0	2	intercellular
Fibroblasts in Skin	Endothelial Cells in Colon	2	0	0	0	0	0	2	intercellular
Endothelial Cells in Colon	epidermal cells in Skin	1	0	0	0	0	0	1	intercellular
Muscle Cells in Myocardium	Pneumocytes in Lung	11	0	0	0	0	0	11	intercellular
cells in endometrial stroma in Uterus	glandular cells in Adrenal Glands	1	0	0	0	0	0	1	intercellular
Pneumocytes in Lung	Epithelial Cells in Cervix Uteri	4	0	0	0	0	0	4	intercellular
cells in red pulp in Spleen	epidermal cells in Skin	1	0	0	0	0	0	1	intercellular
cells in seminiferous ducts in Testis	Neuroglia in Hippocampus	4	0	0	0	0	0	4	intercellular
Epithelial Cells in Bronchi	Neuroglia in Hippocampus	2	0	0	0	0	0	2	intercellular
Insulin-Secreting Cells in Pancreas	cells in white pulp in Spleen	4	0	0	0	0	0	4	intercellular
cells in granular layer in Cerebellum	Fibroblasts in Skin	1	0	0	0	0	0	1	intercellular
Melanocytes in Skin	Neurons in Hippocampus	1	0	0	0	0	0	1	intercellular
Muscle Cells in Muscle, Skeletal	Melanocytes in Skin	1	0	0	0	0	0	1	intercellular
Neurons in Colon	Keratinocytes in Skin	3	0	0	0	0	0	3	intercellular
Insulin-Secreting Cells in Pancreas	germinal center cells in Lymph Nodes	3	0	0	0	0	0	3	intercellular
Blood	Neurons in Hippocampus	4	0	0	0	0	0	4	intercellular
glandular cells in Intestine, Small	Epithelial Cells in Mouth Mucosa	1	0	0	0	0	0	1	intercellular
Purkinje Cells in Cerebellum	exocrine glandular cells in Pancreas	2	0	0	0	0	0	2	intercellular
Leydig Cells in Testis	Epithelial Cells in Mouth Mucosa	2	0	0	0	0	0	2	intercellular
Leydig Cells in Testis	cells in granular layer in Cerebellum	1	0	0	0	0	0	1	intercellular
Keratinocytes in Skin	Neurons in Hippocampus	1	0	0	0	0	0	1	intercellular
Hepatocytes in Liver	Neurons in Hippocampus	3	0	0	0	0	0	3	intercellular
cells in white pulp in Spleen	Purkinje Cells in Cerebellum	1	0	0	0	0	0	1	intercellular
glandular cells in Uterus	bile duct cells in Liver	1	0	0	0	0	0	1	intercellular
Neurons in Hippocampus	glandular cells in Thyroid Gland	1	0	0	0	0	0	1	intercellular
cells in red pulp in Spleen	Hepatocytes in Liver	4	0	0	0	0	0	4	intercellular
Muscle Cells in Muscle, Skeletal	Hepatocytes in Liver	5	0	0	0	0	0	5	intercellular
glandular cells in Colon	Endothelial Cells in Cerebral Cortex	1	0	0	0	0	0	1	intercellular
ovarian stroma cells in Ovary	Endothelial Cells in Colon	1	0	0	0	0	0	1	intercellular
Lymphocytes in Appendix	Macrophages in Lung	1	0	0	0	0	0	1	intercellular
Neuropil in Cerebral Cortex	Microtubules in Kidney	2	0	0	0	0	0	2	intercellular
Epithelial Cells in Palatine Tonsil	exocrine glandular cells in Pancreas	1	0	0	0	0	0	1	intercellular
cells in molecular layer in Cerebellum	Hepatocytes in Liver	1	0	0	0	0	0	1	intercellular
non-germinal center cells in Lymph Nodes	Insulin-Secreting Cells in Pancreas	1	0	0	0	0	0	1	intercellular
cells in white pulp in Spleen	glandular cells in Colon	1	0	0	0	0	0	1	intercellular
Endothelial Cells in Colon	Hepatocytes in Liver	2	0	0	0	0	0	2	intercellular
glandular cells in Adrenal Glands	Mesangial Cells in Kidney	5	0	0	0	0	0	5	intercellular
urothelial cells in Urinary Bladder	Langerhans Cells in Skin	1	0	0	0	0	0	1	intercellular
Purkinje Cells in Cerebellum	non-germinal center cells in Lymph Nodes	1	0	0	0	0	0	1	intercellular
Neuroglia in Cerebral Cortex	Hematopoietic Stem Cells in Bone Marrow	1	0	0	0	0	0	1	intercellular
Microtubules in Kidney	glandular cells in Uterus	2	0	0	0	0	0	2	intercellular
Hematopoietic Stem Cells in Bone Marrow	cells in red pulp in Spleen	5	0	0	0	0	0	5	intercellular
Hematopoietic Stem Cells in Bone Marrow	myoepithelial cells in Breast	1	0	0	0	0	0	1	intercellular
glandular cells in Colon	Mesangial Cells in Kidney	3	0	0	0	0	0	3	intercellular
Mesangial Cells in Kidney	cells in red pulp in Spleen	3	0	0	0	0	0	3	intercellular
Muscle Cells in Myocardium	Muscle Cells in Myocardium	77919	738	495	402	147	60	79761	intracellular
glandular cells in Intestine, Small	Langerhans Cells in Skin	1	0	0	0	0	0	1	intercellular
follicle cells in Ovary	cells in granular layer in Cerebellum	1	0	0	0	0	0	1	intercellular
Adipocytes in Breast	Blood	1	0	0	0	0	0	1	intercellular
Leydig Cells in Testis	Muscle Cells in Muscle, Skeletal	7	0	0	0	0	0	7	intercellular
follicle cells in Ovary	myoepithelial cells in Breast	1	0	0	0	0	0	1	intercellular
Melanocytes in Skin	Fibroblasts in Skin	1	0	0	0	0	0	1	intercellular
cells in endometrial stroma in Uterus	bile duct cells in Liver	1	0	0	0	0	0	1	intercellular
Endothelial Cells in Colon	Epithelial Cells in Bronchi	2	0	0	0	0	0	2	intercellular
Langerhans Cells in Skin	Endothelial Cells in Colon	2	0	0	0	0	0	2	intercellular
cells in white pulp in Spleen	epidermal cells in Skin	1	0	0	0	0	0	1	intercellular
Hematopoietic Stem Cells in Bone Marrow	cells in granular layer in Cerebellum	1	0	0	0	0	0	1	intercellular
follicle cells in Ovary	Muscle Cells in Myocardium	11	0	0	0	0	0	11	intercellular
glandular cells in Adrenal Glands	cells in red pulp in Spleen	2	0	0	0	0	0	2	intercellular
Neurons in Colon	glandular cells in Rectum	1	0	0	0	0	0	1	intercellular
Macrophages in Lung	Lymphocytes in Appendix	3	0	0	0	0	0	3	intercellular
glandular cells in Breast	Insulin-Secreting Cells in Pancreas	1	0	0	0	0	0	1	intercellular
epidermal cells in Skin	Epithelial Cells in Bronchi	1	0	0	0	0	0	1	intercellular
bile duct cells in Liver	Hepatocytes in Liver	3	0	0	0	0	0	3	intercellular
Melanocytes in Skin	Neuroglia in Lateral Ventricles	1	0	0	0	0	0	1	intercellular
ovarian stroma cells in Ovary	cells in seminiferous ducts in Testis	4	0	0	0	0	0	4	intercellular
Neuroglia in Cerebral Cortex	Neuropil in Cerebral Cortex	3	0	0	0	0	0	3	intercellular
Epithelial Cells in Vagina	glandular cells in Intestine, Small	3	0	0	0	0	0	3	intercellular
Myocytes, Smooth Muscle in Muscle, Smooth	Keratinocytes in Skin	1	0	0	0	0	0	1	intercellular
Neurons in Lateral Ventricles	Pneumocytes in Lung	2	0	0	0	0	0	2	intercellular
Neurons in Cerebral Cortex	Neuropil in Cerebral Cortex	3	0	0	0	0	0	3	intercellular
exocrine glandular cells in Pancreas	glandular cells in Colon	2	0	0	0	0	0	2	intercellular
Muscle Cells in Myocardium	Microtubules in Kidney	13	0	0	0	0	0	13	intercellular
Blood	cells in molecular layer in Cerebellum	1	0	0	0	0	0	1	intercellular
Hepatocytes in Liver	Epithelial Cells in Cervix Uteri	8	0	0	0	0	0	8	intercellular
follicle cells in Ovary	cells in seminiferous ducts in Testis	4	0	0	0	0	0	4	intercellular
epidermal cells in Skin	Neuroglia in Lateral Ventricles	1	0	0	0	0	0	1	intercellular
Blood	Fibroblasts in Skin	3	0	0	0	0	0	3	intercellular
Epithelial Cells in Palatine Tonsil	cells in endometrial stroma in Uterus	7	0	0	0	0	0	7	intercellular
epidermal cells in Skin	Epithelial Cells in Cervix Uteri	1	0	0	0	0	0	1	intercellular
glandular cells in Colon	Neurons in Cerebral Cortex	2	0	0	0	0	0	2	intercellular
Leydig Cells in Testis	Microtubules in Kidney	5	0	0	0	0	0	5	intercellular
Neurons in Cerebral Cortex	cells in molecular layer in Cerebellum	1	0	0	0	0	0	1	intercellular
Hepatocytes in Liver	Insulin-Secreting Cells in Pancreas	4	0	0	0	0	0	4	intercellular
Epithelial Cells in Esophagus	non-germinal center cells in Lymph Nodes	1	0	0	0	0	0	1	intercellular
Epithelial Cells in Bronchi	Neuropil in Cerebral Cortex	3	0	0	0	0	0	3	intercellular
Neuroglia in Hippocampus	Pneumocytes in Lung	4	0	0	0	0	0	4	intercellular
Blood	Pneumocytes in Lung	11	0	0	0	0	0	11	intercellular
Endothelial Cells in Cerebral Cortex	Neurons in Hippocampus	6	0	0	0	0	0	6	intercellular
glandular cells in Parathyroid Glands	Hepatocytes in Liver	1	0	0	0	0	0	1	intercellular
glandular cells in Colon	Lymphocytes in Appendix	2	0	0	0	0	0	2	intercellular
non-germinal center cells in Lymph Nodes	Neurons in Lateral Ventricles	1	0	0	0	0	0	1	intercellular
Neurons in Colon	Epithelial Cells in Mouth Mucosa	2	0	0	0	0	0	2	intercellular
Epithelial Cells in Mouth Mucosa	non-germinal center cells in Palatine Tonsil	1	0	0	0	0	0	1	intercellular
Muscle Cells in Muscle, Skeletal	Neuroglia in Lateral Ventricles	1	0	0	0	0	0	1	intercellular
glandular cells in Adrenal Glands	Epithelial Cells in Mouth Mucosa	2	0	0	0	0	0	2	intercellular
Epithelial Cells in Bronchi	Keratinocytes in Skin	5	0	0	0	0	0	5	intercellular
Neuroglia in Cerebral Cortex	Pneumocytes in Lung	1	0	0	0	0	0	1	intercellular
Hepatocytes in Liver	Keratinocytes in Skin	5	0	0	0	0	0	5	intercellular
Neuropil in Cerebral Cortex	Mesangial Cells in Kidney	2	0	0	0	0	0	2	intercellular
Muscle Cells in Muscle, Skeletal	Fibroblasts in Skin	2	0	0	0	0	0	2	intercellular
Neurons in Cerebral Cortex	Pneumocytes in Lung	2	0	0	0	0	0	2	intercellular
ovarian stroma cells in Ovary	Insulin-Secreting Cells in Pancreas	6	0	0	0	0	0	6	intercellular
Langerhans Cells in Skin	cells in endometrial stroma in Uterus	1	0	0	0	0	0	1	intercellular
Adipocytes in Breast	Neurons in Lateral Ventricles	1	0	0	0	0	0	1	intercellular
Neuroglia in Cerebral Cortex	Macrophages in Lung	1	0	0	0	0	0	1	intercellular
Purkinje Cells in Cerebellum	cells in white pulp in Spleen	1	0	0	0	0	0	1	intercellular
Insulin-Secreting Cells in Pancreas	cells in molecular layer in Cerebellum	1	0	0	0	0	0	1	intercellular
cells in seminiferous ducts in Testis	Muscle Cells in Myocardium	8	0	0	0	0	0	8	intercellular
Hematopoietic Stem Cells in Bone Marrow	Epithelial Cells in Mouth Mucosa	2	0	0	0	0	0	2	intercellular
ovarian stroma cells in Ovary	Muscle Cells in Muscle, Skeletal	7	0	0	0	0	0	7	intercellular
Insulin-Secreting Cells in Pancreas	non-germinal center cells in Lymph Nodes	3	0	0	0	0	0	3	intercellular
Hematopoietic Stem Cells in Bone Marrow	Lymphocytes in Appendix	1	0	0	0	0	0	1	intercellular
Fibroblasts in Skin	cells in seminiferous ducts in Testis	1	0	0	0	0	0	1	intercellular
Leydig Cells in Testis	glandular cells in Colon	1	0	0	0	0	0	1	intercellular
glandular cells in Breast	epidermal cells in Skin	3	0	0	0	0	0	3	intercellular
Blood	Insulin-Secreting Cells in Pancreas	8	0	0	0	0	0	8	intercellular
epidermal cells in Skin	Neurons in Lateral Ventricles	1	0	0	0	0	0	1	intercellular
Epithelial Cells in Palatine Tonsil	glandular cells in Intestine, Small	3	0	0	0	0	0	3	intercellular
non-germinal center cells in Lymph Nodes	Neurons in Hippocampus	1	0	0	0	0	0	1	intercellular
Macrophages in Lung	cells in seminiferous ducts in Testis	4	0	0	0	0	0	4	intercellular
Muscle Cells in Myocardium	glandular cells in Rectum	1	0	0	0	0	0	1	intercellular
Macrophages in Lung	Neurons in Hippocampus	8	0	0	0	0	0	8	intercellular
cells in endometrial stroma in Uterus	Epithelial Cells in Esophagus	4	0	0	0	0	0	4	intercellular
Keratinocytes in Skin	Muscle Cells in Muscle, Skeletal	2	0	0	0	0	0	2	intercellular
Pneumocytes in Lung	non-germinal center cells in Lymph Nodes	3	0	0	0	0	0	3	intercellular
exocrine glandular cells in Pancreas	Endothelial Cells in Cerebral Cortex	2	0	0	0	0	0	2	intercellular
Fibroblasts in Skin	Melanocytes in Skin	4	0	0	0	0	0	4	intercellular
Adipocytes in Breast	Insulin-Secreting Cells in Pancreas	1	0	0	0	0	0	1	intercellular
Neurons in Lateral Ventricles	Neuroglia in Lateral Ventricles	1	0	0	0	0	0	1	intercellular
Myocytes, Smooth Muscle in Muscle, Smooth	Neurons in Hippocampus	1	0	0	0	0	0	1	intercellular
Neurons in Cerebral Cortex	glandular cells in Gallbladder	1	0	0	0	0	0	1	intercellular
Neuropil in Cerebral Cortex	cells in granular layer in Cerebellum	1	0	0	0	0	0	1	intercellular
Epithelial Cells in Esophagus	Fibroblasts in Skin	1	0	0	0	0	0	1	intercellular
cells in seminiferous ducts in Testis	Endothelial Cells in Colon	1	0	0	0	0	0	1	intercellular
glandular cells in Colon	Epithelial Cells in Vagina	2	0	0	0	0	0	2	intercellular
Epithelial Cells in Vagina	Pneumocytes in Lung	9	0	0	0	0	0	9	intercellular
exocrine glandular cells in Pancreas	Neuroglia in Cerebral Cortex	1	0	0	0	0	0	1	intercellular
Microtubules in Kidney	Epithelial Cells in Esophagus	4	0	0	0	0	0	4	intercellular
Purkinje Cells in Cerebellum	Pneumocytes in Lung	6	0	0	0	0	0	6	intercellular
Neuroglia in Hippocampus	Hepatocytes in Liver	4	0	0	0	0	0	4	intercellular
Macrophages in Lung	Adipocytes in Breast	1	0	0	0	0	0	1	intercellular
Muscle Cells in Myocardium	Neuroglia in Lateral Ventricles	1	0	0	0	0	0	1	intercellular
Adipocytes in Breast	Macrophages in Lung	3	0	0	0	0	0	3	intercellular
Mesangial Cells in Kidney	Macrophages in Lung	12	0	0	0	0	0	12	intercellular
Purkinje Cells in Cerebellum	follicle cells in Ovary	1	0	0	0	0	0	1	intercellular
cells in endometrial stroma in Uterus	Leydig Cells in Testis	1	0	0	0	0	0	1	intercellular
Blood	Hematopoietic Stem Cells in Bone Marrow	2	0	0	0	0	0	2	intercellular
cells in white pulp in Spleen	cells in red pulp in Spleen	5	0	0	0	0	0	5	intercellular
glandular cells in Uterus	Endothelial Cells in Colon	2	0	0	0	0	0	2	intercellular
cells in granular layer in Cerebellum	Neuropil in Cerebral Cortex	2	0	0	0	0	0	2	intercellular
cells in red pulp in Spleen	cells in red pulp in Spleen	63304	106	89	93	67	18	63677	intracellular
urothelial cells in Urinary Bladder	ovarian stroma cells in Ovary	1	0	0	0	0	0	1	intercellular
urothelial cells in Urinary Bladder	bile duct cells in Liver	1	0	0	0	0	0	1	intercellular
urothelial cells in Urinary Bladder	myoepithelial cells in Breast	1	0	0	0	0	0	1	intercellular
urothelial cells in Urinary Bladder	cells in red pulp in Spleen	1	0	0	0	0	0	1	intercellular
cells in white pulp in Spleen	cells in granular layer in Cerebellum	1	0	0	0	0	0	1	intercellular
Epithelial Cells in Palatine Tonsil	Myocytes, Smooth Muscle in Muscle, Smooth	1	0	0	0	0	0	1	intercellular
germinal center cells in Lymph Nodes	Neurons in Cerebral Cortex	1	0	0	0	0	0	1	intercellular
Neurons in Lateral Ventricles	Myocytes, Smooth Muscle in Muscle, Smooth	1	0	0	0	0	0	1	intercellular
urothelial cells in Urinary Bladder	Muscle Cells in Myocardium	2	0	0	0	0	0	2	intercellular
Muscle Cells in Muscle, Skeletal	Microtubules in Kidney	7	0	0	0	0	0	7	intercellular
Endothelial Cells in Cerebral Cortex	Neuroglia in Cerebral Cortex	2	0	0	0	0	0	2	intercellular
Keratinocytes in Skin	germinal center cells in Palatine Tonsil	1	0	0	0	0	0	1	intercellular
glandular cells in Rectum	glandular cells in Duodenum	1	0	0	0	0	0	1	intercellular
glandular cells in Adrenal Glands	Adipocytes in Breast	1	0	0	0	0	0	1	intercellular
Neurons in Hippocampus	Fibroblasts in Skin	1	0	0	0	0	0	1	intercellular
Epithelial Cells in Mouth Mucosa	Epithelial Cells in Palatine Tonsil	5	0	0	0	0	0	5	intercellular
Neurons in Cerebral Cortex	cells in endometrial stroma in Uterus	1	0	0	0	0	0	1	intercellular
Neurons in Colon	Epithelial Cells in Cervix Uteri	2	0	0	0	0	0	2	intercellular
Mesangial Cells in Kidney	Endothelial Cells in Colon	3	0	0	0	0	0	3	intercellular
Neuropil in Cerebral Cortex	Neurons in Cerebral Cortex	2	0	0	0	0	0	2	intercellular
Epithelial Cells in Vagina	cells in white pulp in Spleen	3	0	0	0	0	0	3	intercellular
cells in white pulp in Spleen	Myocytes, Smooth Muscle in Muscle, Smooth	1	0	0	0	0	0	1	intercellular
Blood	Blood	194206	21	15	11	1	0	194254	intracellular
glandular cells in Cervix Uteri	glandular cells in Cervix Uteri	75376	20	6	2	1	1	75406	intracellular
cells in white pulp in Spleen	Hepatocytes in Liver	4	0	0	0	0	0	4	intercellular
Epithelial Cells in Esophagus	Insulin-Secreting Cells in Pancreas	3	0	0	0	0	0	3	intercellular
Microtubules in Kidney	Macrophages in Lung	12	0	0	0	0	0	12	intercellular
Blood	glandular cells in Duodenum	1	0	0	0	0	0	1	intercellular
Muscle Cells in Muscle, Skeletal	glandular cells in Breast	1	0	0	0	0	0	1	intercellular
Epithelial Cells in Esophagus	germinal center cells in Lymph Nodes	1	0	0	0	0	0	1	intercellular
Hepatocytes in Liver	Myocytes, Smooth Muscle in Muscle, Smooth	1	0	0	0	0	0	1	intercellular
cells in white pulp in Spleen	Epithelial Cells in Esophagus	1	0	0	0	0	0	1	intercellular
Keratinocytes in Skin	non-germinal center cells in Lymph Nodes	1	0	0	0	0	0	1	intercellular
Epithelial Cells in Mouth Mucosa	germinal center cells in Lymph Nodes	1	0	0	0	0	0	1	intercellular
Neurons in Cerebral Cortex	Purkinje Cells in Cerebellum	3	0	0	0	0	0	3	intercellular
Keratinocytes in Skin	Microtubules in Kidney	5	0	0	0	0	0	5	intercellular
Adipocytes in Breast	Microtubules in Kidney	2	0	0	0	0	0	2	intercellular
Adipocytes in Breast	Adipocytes in Breast	29911	87	51	19	18	6	30092	intracellular
Insulin-Secreting Cells in Pancreas	Melanocytes in Skin	3	0	0	0	0	0	3	intercellular
follicle cells in Ovary	Hematopoietic Stem Cells in Bone Marrow	6	0	0	0	0	0	6	intercellular
Neuroglia in Cerebral Cortex	myoepithelial cells in Breast	1	0	0	0	0	0	1	intercellular
Neuroglia in Lateral Ventricles	Hepatocytes in Liver	1	0	0	0	0	0	1	intercellular
Blood	exocrine glandular cells in Pancreas	7	0	0	0	0	0	7	intercellular
Pneumocytes in Lung	Melanocytes in Skin	2	0	0	0	0	0	2	intercellular
glandular cells in Stomach	Endothelial Cells in Colon	1	0	0	0	0	0	1	intercellular
cells in endometrial stroma in Uterus	Macrophages in Lung	14	0	0	0	0	0	14	intercellular
Muscle Cells in Myocardium	follicle cells in Ovary	1	0	0	0	0	0	1	intercellular
ovarian stroma cells in Ovary	Muscle Cells in Myocardium	9	0	0	0	0	0	9	intercellular
cells in seminiferous ducts in Testis	Muscle Cells in Muscle, Skeletal	6	0	0	0	0	0	6	intercellular
glandular cells in Thyroid Gland	bile duct cells in Liver	1	0	0	0	0	0	1	intercellular
urothelial cells in Urinary Bladder	Neuroglia in Cerebral Cortex	1	0	0	0	0	0	1	intercellular
glandular cells in Parathyroid Glands	Microtubules in Kidney	1	0	0	0	0	0	1	intercellular
Epithelial Cells in Cervix Uteri	cells in white pulp in Spleen	3	0	0	0	0	0	3	intercellular
Fibroblasts in Skin	Myocytes, Smooth Muscle in Muscle, Smooth	1	0	0	0	0	0	1	intercellular
Neurons in Colon	Neuroglia in Cerebral Cortex	1	0	0	0	0	0	1	intercellular
Epithelial Cells in Esophagus	germinal center cells in Palatine Tonsil	1	0	0	0	0	0	1	intercellular
Fibroblasts in Skin	Endothelial Cells in Cerebral Cortex	4	0	0	0	0	0	4	intercellular
Epithelial Cells in Palatine Tonsil	Neurons in Hippocampus	2	0	0	0	0	0	2	intercellular
glandular cells in Parathyroid Glands	cells in seminiferous ducts in Testis	1	0	0	0	0	0	1	intercellular
Epithelial Cells in Bronchi	Fibroblasts in Skin	1	0	0	0	0	0	1	intercellular
Neuroglia in Lateral Ventricles	Melanocytes in Skin	1	0	0	0	0	0	1	intercellular
cells in endometrial stroma in Uterus	cells in molecular layer in Cerebellum	1	0	0	0	0	0	1	intercellular
Pneumocytes in Lung	follicle cells in Ovary	1	0	0	0	0	0	1	intercellular
glandular cells in Duodenum	Epithelial Cells in Cervix Uteri	1	0	0	0	0	0	1	intercellular
Neuroglia in Cerebral Cortex	Neurons in Cerebral Cortex	3	0	0	0	0	0	3	intercellular
glandular cells in Uterus	Myocytes, Smooth Muscle in Muscle, Smooth	1	0	0	0	0	0	1	intercellular
Epithelial Cells in Cervix Uteri	Epithelial Cells in Mouth Mucosa	4	0	0	0	0	0	4	intercellular
glandular cells in Intestine, Small	glandular cells in Gallbladder	1	0	0	0	0	0	1	intercellular
Epithelial Cells in Esophagus	glandular cells in Rectum	1	0	0	0	0	0	1	intercellular
glandular cells in Breast	Neurons in Cerebral Cortex	2	0	0	0	0	0	2	intercellular
Neuroglia in Cerebral Cortex	cells in endometrial stroma in Uterus	1	0	0	0	0	0	1	intercellular
cells in granular layer in Cerebellum	cells in seminiferous ducts in Testis	1	0	0	0	0	0	1	intercellular
cells in seminiferous ducts in Testis	glandular cells in Adrenal Glands	1	0	0	0	0	0	1	intercellular
Keratinocytes in Skin	Neurons in Lateral Ventricles	1	0	0	0	0	0	1	intercellular
glandular cells in Duodenum	Insulin-Secreting Cells in Pancreas	2	0	0	0	0	0	2	intercellular
glandular cells in Colon	Muscle Cells in Muscle, Skeletal	2	0	0	0	0	0	2	intercellular
cells in granular layer in Cerebellum	Neurons in Hippocampus	3	0	0	0	0	0	3	intercellular
Epithelial Cells in Bronchi	Hepatocytes in Liver	4	0	0	0	0	0	4	intercellular
exocrine glandular cells in Pancreas	Neurons in Colon	2	0	0	0	0	0	2	intercellular
Endothelial Cells in Colon	Epithelial Cells in Palatine Tonsil	2	0	0	0	0	0	2	intercellular
Neurons in Hippocampus	glandular cells in Stomach	8	0	0	0	0	0	8	intercellular
Muscle Cells in Muscle, Skeletal	Hematopoietic Stem Cells in Bone Marrow	3	0	0	0	0	0	3	intercellular
cells in seminiferous ducts in Testis	cells in white pulp in Spleen	2	0	0	0	0	0	2	intercellular
cells in molecular layer in Cerebellum	Neurons in Lateral Ventricles	1	0	0	0	0	0	1	intercellular
cells in red pulp in Spleen	cells in endometrial stroma in Uterus	3	0	0	0	0	0	3	intercellular
Neurons in Hippocampus	Neuroglia in Hippocampus	5	0	0	0	0	0	5	intercellular
Macrophages in Lung	urothelial cells in Urinary Bladder	4	0	0	0	0	0	4	intercellular
Muscle Cells in Muscle, Skeletal	Keratinocytes in Skin	4	0	0	0	0	0	4	intercellular
ovarian stroma cells in Ovary	cells in endometrial stroma in Uterus	5	0	0	0	0	0	5	intercellular
epidermal cells in Skin	Muscle Cells in Muscle, Skeletal	1	0	0	0	0	0	1	intercellular
Neurons in Hippocampus	Muscle Cells in Muscle, Skeletal	1	0	0	0	0	0	1	intercellular
Mesangial Cells in Kidney	Fibroblasts in Skin	4	0	0	0	0	0	4	intercellular
glandular cells in Uterus	myoepithelial cells in Breast	1	0	0	0	0	0	1	intercellular
Purkinje Cells in Cerebellum	cells in seminiferous ducts in Testis	1	0	0	0	0	0	1	intercellular
epidermal cells in Skin	cells in endometrial stroma in Uterus	1	0	0	0	0	0	1	intercellular
Microtubules in Kidney	Epithelial Cells in Mouth Mucosa	4	0	0	0	0	0	4	intercellular
Melanocytes in Skin	Muscle Cells in Muscle, Skeletal	1	0	0	0	0	0	1	intercellular
glandular cells in Colon	Neuroglia in Cerebral Cortex	1	0	0	0	0	0	1	intercellular
Muscle Cells in Myocardium	ovarian stroma cells in Ovary	1	0	0	0	0	0	1	intercellular
bile duct cells in Liver	Endothelial Cells in Cerebral Cortex	1	0	0	0	0	0	1	intercellular
Epithelial Cells in Cervix Uteri	cells in red pulp in Spleen	3	0	0	0	0	0	3	intercellular
Mesangial Cells in Kidney	Epithelial Cells in Bronchi	4	0	0	0	0	0	4	intercellular
Macrophages in Lung	Neuropil in Cerebral Cortex	4	0	0	0	0	0	4	intercellular
non-germinal center cells in Lymph Nodes	Langerhans Cells in Skin	2	0	0	0	0	0	2	intercellular
Epithelial Cells in Esophagus	Epithelial Cells in Bronchi	4	0	0	0	0	0	4	intercellular
follicle cells in Ovary	germinal center cells in Lymph Nodes	2	0	0	0	0	0	2	intercellular
Neurons in Lateral Ventricles	Microtubules in Kidney	1	0	0	0	0	0	1	intercellular
Neuroglia in Cerebral Cortex	Neuroglia in Cerebral Cortex	58832	165	105	97	49	9	59257	intracellular
Fibroblasts in Skin	glandular cells in Breast	1	0	0	0	0	0	1	intercellular
Hepatocytes in Liver	Neuroglia in Cerebral Cortex	2	0	0	0	0	0	2	intercellular
Muscle Cells in Myocardium	Hematopoietic Stem Cells in Bone Marrow	3	0	0	0	0	0	3	intercellular
Mesangial Cells in Kidney	follicle cells in Ovary	4	0	0	0	0	0	4	intercellular
cells in white pulp in Spleen	Microtubules in Kidney	3	0	0	0	0	0	3	intercellular
Keratinocytes in Skin	germinal center cells in Lymph Nodes	1	0	0	0	0	0	1	intercellular
glandular cells in Intestine, Small	glandular cells in Uterus	1	0	0	0	0	0	1	intercellular
Hematopoietic Stem Cells in Bone Marrow	germinal center cells in Palatine Tonsil	2	0	0	0	0	0	2	intercellular
cells in endometrial stroma in Uterus	cells in white pulp in Spleen	2	0	0	0	0	0	2	intercellular
Macrophages in Lung	Blood	1	0	0	0	0	0	1	intercellular
Myocytes, Smooth Muscle in Muscle, Smooth	Hepatocytes in Liver	2	0	0	0	0	0	2	intercellular
Macrophages in Lung	non-germinal center cells in Palatine Tonsil	1	0	0	0	0	0	1	intercellular
Microtubules in Kidney	glandular cells in Colon	2	0	0	0	0	0	2	intercellular
Hematopoietic Stem Cells in Bone Marrow	Leydig Cells in Testis	3	0	0	0	0	0	3	intercellular
Insulin-Secreting Cells in Pancreas	cells in endometrial stroma in Uterus	3	0	0	0	0	0	3	intercellular
Blood	cells in granular layer in Cerebellum	1	0	0	0	0	0	1	intercellular
Hematopoietic Stem Cells in Bone Marrow	Insulin-Secreting Cells in Pancreas	5	0	0	0	0	0	5	intercellular
glandular cells in Stomach	Neuroglia in Hippocampus	1	0	0	0	0	0	1	intercellular
glandular cells in Intestine, Small	Fibroblasts in Skin	2	0	0	0	0	0	2	intercellular
cells in seminiferous ducts in Testis	Hepatocytes in Liver	5	0	0	0	0	0	5	intercellular
germinal center cells in Lymph Nodes	glandular cells in Adrenal Glands	1	0	0	0	0	0	1	intercellular
follicle cells in Ovary	urothelial cells in Urinary Bladder	2	0	0	0	0	0	2	intercellular
Muscle Cells in Muscle, Skeletal	Endothelial Cells in Cerebral Cortex	2	0	0	0	0	0	2	intercellular
Pneumocytes in Lung	Mesangial Cells in Kidney	8	0	0	0	0	0	8	intercellular
Melanocytes in Skin	Macrophages in Lung	4	0	0	0	0	0	4	intercellular
Macrophages in Lung	exocrine glandular cells in Pancreas	8	0	0	0	0	0	8	intercellular
Langerhans Cells in Skin	cells in red pulp in Spleen	1	0	0	0	0	0	1	intercellular
Neuropil in Cerebral Cortex	Macrophages in Lung	2	0	0	0	0	0	2	intercellular
Hematopoietic Stem Cells in Bone Marrow	Pneumocytes in Lung	9	0	0	0	0	0	9	intercellular
Epithelial Cells in Palatine Tonsil	Neuropil in Cerebral Cortex	3	0	0	0	0	0	3	intercellular
Melanocytes in Skin	Pneumocytes in Lung	3	0	0	0	0	0	3	intercellular
Epithelial Cells in Cervix Uteri	non-germinal center cells in Palatine Tonsil	1	0	0	0	0	0	1	intercellular
exocrine glandular cells in Pancreas	Macrophages in Lung	10	0	0	0	0	0	10	intercellular
glandular cells in Uterus	Hepatocytes in Liver	3	0	0	0	0	0	3	intercellular
Microtubules in Kidney	Neurons in Cerebral Cortex	4	0	0	0	0	0	4	intercellular
Endothelial Cells in Colon	Epithelial Cells in Mouth Mucosa	2	0	0	0	0	0	2	intercellular
Mesangial Cells in Kidney	Neuroglia in Cerebral Cortex	2	0	0	0	0	0	2	intercellular
cells in granular layer in Cerebellum	Microtubules in Kidney	3	0	0	0	0	0	3	intercellular
Endothelial Cells in Cerebral Cortex	Mesangial Cells in Kidney	2	0	0	0	0	0	2	intercellular
Muscle Cells in Myocardium	Neurons in Colon	2	0	0	0	0	0	2	intercellular
Epithelial Cells in Bronchi	Microtubules in Kidney	5	0	0	0	0	0	5	intercellular
non-germinal center cells in Lymph Nodes	glandular cells in Intestine, Small	2	0	0	0	0	0	2	intercellular
Muscle Cells in Myocardium	Epithelial Cells in Vagina	2	0	0	0	0	0	2	intercellular
Blood	Epithelial Cells in Esophagus	5	0	0	0	0	0	5	intercellular
Melanocytes in Skin	Leydig Cells in Testis	1	0	0	0	0	0	1	intercellular
Mesangial Cells in Kidney	Endothelial Cells in Cerebral Cortex	2	0	0	0	0	0	2	intercellular
Neurons in Hippocampus	Keratinocytes in Skin	2	0	0	0	0	0	2	intercellular
Neuroglia in Hippocampus	Insulin-Secreting Cells in Pancreas	10	0	0	0	0	0	10	intercellular
cells in seminiferous ducts in Testis	Mesangial Cells in Kidney	5	0	0	0	0	0	5	intercellular
Keratinocytes in Skin	Fibroblasts in Skin	1	0	0	0	0	0	1	intercellular
Epithelial Cells in Palatine Tonsil	Epithelial Cells in Cervix Uteri	4	0	0	0	0	0	4	intercellular
cells in granular layer in Cerebellum	Langerhans Cells in Skin	1	0	0	0	0	0	1	intercellular
Leydig Cells in Testis	Pneumocytes in Lung	5	0	0	0	0	0	5	intercellular
Insulin-Secreting Cells in Pancreas	Muscle Cells in Myocardium	12	0	0	0	0	0	12	intercellular
Muscle Cells in Muscle, Skeletal	Neurons in Colon	1	0	0	0	0	0	1	intercellular
cells in molecular layer in Cerebellum	Melanocytes in Skin	1	0	0	0	0	0	1	intercellular
ovarian stroma cells in Ovary	glandular cells in Adrenal Glands	2	0	0	0	0	0	2	intercellular
Epithelial Cells in Esophagus	cells in red pulp in Spleen	3	0	0	0	0	0	3	intercellular
Neurons in Cerebral Cortex	urothelial cells in Urinary Bladder	1	0	0	0	0	0	1	intercellular
Fibroblasts in Skin	Epithelial Cells in Vagina	1	0	0	0	0	0	1	intercellular
Neurons in Hippocampus	Endothelial Cells in Colon	5	0	0	0	0	0	5	intercellular
Hematopoietic Stem Cells in Bone Marrow	Neuroglia in Hippocampus	1	0	0	0	0	0	1	intercellular
Mesangial Cells in Kidney	Insulin-Secreting Cells in Pancreas	4	0	0	0	0	0	4	intercellular
cells in red pulp in Spleen	Epithelial Cells in Mouth Mucosa	1	0	0	0	0	0	1	intercellular
Purkinje Cells in Cerebellum	Melanocytes in Skin	1	0	0	0	0	0	1	intercellular
ovarian stroma cells in Ovary	Endothelial Cells in Cerebral Cortex	1	0	0	0	0	0	1	intercellular
cells in granular layer in Cerebellum	Hematopoietic Stem Cells in Bone Marrow	1	0	0	0	0	0	1	intercellular
Neurons in Lateral Ventricles	glandular cells in Uterus	1	0	0	0	0	0	1	intercellular
Macrophages in Lung	Mesangial Cells in Kidney	11	0	0	0	0	0	11	intercellular
glandular cells in Adrenal Glands	Macrophages in Lung	8	0	0	0	0	0	8	intercellular
Microtubules in Kidney	Neuroglia in Cerebral Cortex	2	0	0	0	0	0	2	intercellular
Neuroglia in Lateral Ventricles	myoepithelial cells in Breast	1	0	0	0	0	0	1	intercellular
Endothelial Cells in Cerebral Cortex	cells in granular layer in Cerebellum	1	0	0	0	0	0	1	intercellular
epidermal cells in Skin	cells in red pulp in Spleen	1	0	0	0	0	0	1	intercellular
ovarian stroma cells in Ovary	exocrine glandular cells in Pancreas	5	0	0	0	0	0	5	intercellular
epidermal cells in Skin	non-germinal center cells in Lymph Nodes	1	0	0	0	0	0	1	intercellular
Epithelial Cells in Mouth Mucosa	Mesangial Cells in Kidney	5	0	0	0	0	0	5	intercellular
follicle cells in Ovary	Neurons in Cerebral Cortex	2	0	0	0	0	0	2	intercellular
non-germinal center cells in Palatine Tonsil	non-germinal center cells in Palatine Tonsil	78771	30	12	0	9	1	78823	intracellular
Lymphocytes in Appendix	non-germinal center cells in Lymph Nodes	1	0	0	0	0	0	1	intercellular
urothelial cells in Urinary Bladder	Fibroblasts in Skin	2	0	0	0	0	0	2	intercellular
glandular cells in Colon	Macrophages in Lung	4	0	0	0	0	0	4	intercellular
Blood	glandular cells in Colon	4	0	0	0	0	0	4	intercellular
Hematopoietic Stem Cells in Bone Marrow	follicle cells in Ovary	1	0	0	0	0	0	1	intercellular
non-germinal center cells in Lymph Nodes	cells in white pulp in Spleen	8	0	0	0	0	0	8	intercellular
cells in endometrial stroma in Uterus	Adipocytes in Breast	2	0	0	0	0	0	2	intercellular
cells in white pulp in Spleen	Epithelial Cells in Bronchi	1	0	0	0	0	0	1	intercellular
Endothelial Cells in Colon	glandular cells in Uterus	1	0	0	0	0	0	1	intercellular
Fibroblasts in Skin	Neuroglia in Lateral Ventricles	1	0	0	0	0	0	1	intercellular
glandular cells in Colon	Neurons in Colon	2	0	0	0	0	0	2	intercellular
cells in granular layer in Cerebellum	glandular cells in Thyroid Gland	2	0	0	0	0	0	2	intercellular
urothelial cells in Urinary Bladder	glandular cells in Duodenum	1	0	0	0	0	0	1	intercellular
Epithelial Cells in Mouth Mucosa	Epithelial Cells in Esophagus	5	0	0	0	0	0	5	intercellular
glandular cells in Adrenal Glands	Neurons in Hippocampus	4	0	0	0	0	0	4	intercellular
Macrophages in Lung	glandular cells in Parathyroid Glands	7	0	0	0	0	0	7	intercellular
Neurons in Cerebral Cortex	Neurons in Colon	2	0	0	0	0	0	2	intercellular
Mesangial Cells in Kidney	Keratinocytes in Skin	5	0	0	0	0	0	5	intercellular
Myocytes, Smooth Muscle in Muscle, Smooth	Muscle Cells in Muscle, Skeletal	3	0	0	0	0	0	3	intercellular
Neuroglia in Hippocampus	epidermal cells in Skin	1	0	0	0	0	0	1	intercellular
Neurons in Colon	urothelial cells in Urinary Bladder	1	0	0	0	0	0	1	intercellular
Muscle Cells in Myocardium	Neurons in Lateral Ventricles	5	0	0	0	0	0	5	intercellular
Insulin-Secreting Cells in Pancreas	glandular cells in Duodenum	1	0	0	0	0	0	1	intercellular
glandular cells in Adrenal Glands	Epithelial Cells in Palatine Tonsil	2	0	0	0	0	0	2	intercellular
glandular cells in Thyroid Gland	Macrophages in Lung	4	0	0	0	0	0	4	intercellular
Insulin-Secreting Cells in Pancreas	Epithelial Cells in Cervix Uteri	2	0	0	0	0	0	2	intercellular
glandular cells in Intestine, Small	Endothelial Cells in Colon	3	0	0	0	0	0	3	intercellular
Langerhans Cells in Skin	Muscle Cells in Myocardium	3	0	0	0	0	0	3	intercellular
cells in white pulp in Spleen	cells in molecular layer in Cerebellum	1	0	0	0	0	0	1	intercellular
Muscle Cells in Myocardium	Endothelial Cells in Colon	4	0	0	0	0	0	4	intercellular
cells in endometrial stroma in Uterus	Neuroglia in Lateral Ventricles	1	0	0	0	0	0	1	intercellular
Adipocytes in Breast	ovarian stroma cells in Ovary	1	0	0	0	0	0	1	intercellular
cells in red pulp in Spleen	Neurons in Lateral Ventricles	2	0	0	0	0	0	2	intercellular
glandular cells in Parathyroid Glands	Pneumocytes in Lung	1	0	0	0	0	0	1	intercellular
Fibroblasts in Skin	Insulin-Secreting Cells in Pancreas	2	0	0	0	0	0	2	intercellular
Fibroblasts in Skin	Epithelial Cells in Bronchi	1	0	0	0	0	0	1	intercellular
Hematopoietic Stem Cells in Bone Marrow	Muscle Cells in Myocardium	3	0	0	0	0	0	3	intercellular
glandular cells in Intestine, Small	Keratinocytes in Skin	2	0	0	0	0	0	2	intercellular
cells in white pulp in Spleen	Muscle Cells in Muscle, Skeletal	1	0	0	0	0	0	1	intercellular
Langerhans Cells in Skin	Microtubules in Kidney	3	0	0	0	0	0	3	intercellular
Hematopoietic Stem Cells in Bone Marrow	glandular cells in Uterus	2	0	0	0	0	0	2	intercellular
cells in white pulp in Spleen	Pneumocytes in Lung	2	0	0	0	0	0	2	intercellular
glandular cells in Uterus	glandular cells in Uterus	101164	28	14	53	16	4	101279	intracellular
ovarian stroma cells in Ovary	cells in molecular layer in Cerebellum	1	0	0	0	0	0	1	intercellular
Keratinocytes in Skin	non-germinal center cells in Palatine Tonsil	1	0	0	0	0	0	1	intercellular
glandular cells in Breast	Pneumocytes in Lung	2	0	0	0	0	0	2	intercellular
cells in red pulp in Spleen	Pneumocytes in Lung	2	0	0	0	0	0	2	intercellular
Neurons in Hippocampus	Epithelial Cells in Vagina	1	0	0	0	0	0	1	intercellular
glandular cells in Parathyroid Glands	Leydig Cells in Testis	1	0	0	0	0	0	1	intercellular
Epithelial Cells in Bronchi	Neurons in Cerebral Cortex	2	0	0	0	0	0	2	intercellular
Neuroglia in Cerebral Cortex	Langerhans Cells in Skin	1	0	0	0	0	0	1	intercellular
glandular cells in Adrenal Glands	Neurons in Colon	2	0	0	0	0	0	2	intercellular
Neuroglia in Hippocampus	bile duct cells in Liver	1	0	0	0	0	0	1	intercellular
Neurons in Cerebral Cortex	epidermal cells in Skin	1	0	0	0	0	0	1	intercellular
germinal center cells in Lymph Nodes	Hepatocytes in Liver	6	0	0	0	0	0	6	intercellular
Epithelial Cells in Mouth Mucosa	Microtubules in Kidney	5	0	0	0	0	0	5	intercellular
Neuroglia in Lateral Ventricles	follicle cells in Ovary	2	0	0	0	0	0	2	intercellular
glandular cells in Adrenal Glands	glandular cells in Stomach	4	0	0	0	0	0	4	intercellular
Leydig Cells in Testis	germinal center cells in Lymph Nodes	1	0	0	0	0	0	1	intercellular
glandular cells in Uterus	Fibroblasts in Skin	2	0	0	0	0	0	2	intercellular
Macrophages in Lung	Neuroglia in Lateral Ventricles	1	0	0	0	0	0	1	intercellular
cells in molecular layer in Cerebellum	Langerhans Cells in Skin	1	0	0	0	0	0	1	intercellular
Epithelial Cells in Esophagus	Neuroglia in Hippocampus	2	0	0	0	0	0	2	intercellular
Neuroglia in Cerebral Cortex	Mesangial Cells in Kidney	2	0	0	0	0	0	2	intercellular
Muscle Cells in Myocardium	Macrophages in Lung	15	0	0	0	0	0	15	intercellular
glandular cells in Duodenum	Epithelial Cells in Mouth Mucosa	1	0	0	0	0	0	1	intercellular
Epithelial Cells in Bronchi	exocrine glandular cells in Pancreas	1	0	0	0	0	0	1	intercellular
glandular cells in Intestine, Small	Insulin-Secreting Cells in Pancreas	3	0	0	0	0	0	3	intercellular
cells in red pulp in Spleen	Neuroglia in Lateral Ventricles	1	0	0	0	0	0	1	intercellular
Neurons in Hippocampus	Epithelial Cells in Palatine Tonsil	1	0	0	0	0	0	1	intercellular
glandular cells in Intestine, Small	glandular cells in Thyroid Gland	1	0	0	0	0	0	1	intercellular
Mesangial Cells in Kidney	glandular cells in Breast	1	0	0	0	0	0	1	intercellular
Macrophages in Lung	glandular cells in Intestine, Small	5	0	0	0	0	0	5	intercellular
Insulin-Secreting Cells in Pancreas	Neurons in Hippocampus	8	0	0	0	0	0	8	intercellular
Epithelial Cells in Palatine Tonsil	Neurons in Lateral Ventricles	2	0	0	0	0	0	2	intercellular
exocrine glandular cells in Pancreas	Epithelial Cells in Mouth Mucosa	2	0	0	0	0	0	2	intercellular
glandular cells in Breast	Epithelial Cells in Palatine Tonsil	2	0	0	0	0	0	2	intercellular
Hepatocytes in Liver	glandular cells in Thyroid Gland	1	0	0	0	0	0	1	intercellular
Endothelial Cells in Colon	Melanocytes in Skin	1	0	0	0	0	0	1	intercellular
glandular cells in Uterus	Macrophages in Lung	3	0	0	0	0	0	3	intercellular
Fibroblasts in Skin	epidermal cells in Skin	4	0	0	0	0	0	4	intercellular
glandular cells in Prostate	Fibroblasts in Skin	1	0	0	0	0	0	1	intercellular
cells in white pulp in Spleen	germinal center cells in Lymph Nodes	2	0	0	0	0	0	2	intercellular
Myocytes, Smooth Muscle in Muscle, Smooth	Microtubules in Kidney	4	0	0	0	0	0	4	intercellular
Neuroglia in Hippocampus	Adipocytes in Breast	1	0	0	0	0	0	1	intercellular
Epithelial Cells in Esophagus	Microtubules in Kidney	5	0	0	0	0	0	5	intercellular
exocrine glandular cells in Pancreas	glandular cells in Breast	1	0	0	0	0	0	1	intercellular
germinal center cells in Lymph Nodes	Mesangial Cells in Kidney	3	0	0	0	0	0	3	intercellular
Keratinocytes in Skin	cells in white pulp in Spleen	2	0	0	0	0	0	2	intercellular
Endothelial Cells in Cerebral Cortex	Pneumocytes in Lung	1	0	0	0	0	0	1	intercellular
Muscle Cells in Myocardium	Epithelial Cells in Esophagus	3	0	0	0	0	0	3	intercellular
Neurons in Hippocampus	Hematopoietic Stem Cells in Bone Marrow	2	0	0	0	0	0	2	intercellular
Endothelial Cells in Colon	Macrophages in Lung	4	0	0	0	0	0	4	intercellular
Epithelial Cells in Bronchi	Neuroglia in Cerebral Cortex	2	0	0	0	0	0	2	intercellular
Neurons in Lateral Ventricles	glandular cells in Colon	2	0	0	0	0	0	2	intercellular
Neurons in Lateral Ventricles	Neuroglia in Hippocampus	1	0	0	0	0	0	1	intercellular
cells in white pulp in Spleen	Epithelial Cells in Vagina	1	0	0	0	0	0	1	intercellular
Neuroglia in Hippocampus	glandular cells in Thyroid Gland	1	0	0	0	0	0	1	intercellular
epidermal cells in Skin	cells in seminiferous ducts in Testis	1	0	0	0	0	0	1	intercellular
Myocytes, Smooth Muscle in Muscle, Smooth	Muscle Cells in Myocardium	5	0	0	0	0	0	5	intercellular
Epithelial Cells in Esophagus	Pneumocytes in Lung	9	0	0	0	0	0	9	intercellular
Macrophages in Lung	Hematopoietic Stem Cells in Bone Marrow	7	0	0	0	0	0	7	intercellular
Blood	Endothelial Cells in Colon	4	0	0	0	0	0	4	intercellular
Epithelial Cells in Palatine Tonsil	Neuroglia in Hippocampus	2	0	0	0	0	0	2	intercellular
Neuroglia in Lateral Ventricles	Macrophages in Lung	1	0	0	0	0	0	1	intercellular
Hematopoietic Stem Cells in Bone Marrow	Endothelial Cells in Colon	1	0	0	0	0	0	1	intercellular
Neurons in Hippocampus	ovarian stroma cells in Ovary	1	0	0	0	0	0	1	intercellular
cells in granular layer in Cerebellum	Mesangial Cells in Kidney	3	0	0	0	0	0	3	intercellular
glandular cells in Breast	Epithelial Cells in Mouth Mucosa	2	0	0	0	0	0	2	intercellular
exocrine glandular cells in Pancreas	cells in endometrial stroma in Uterus	2	0	0	0	0	0	2	intercellular
Adipocytes in Breast	glandular cells in Breast	2	0	0	0	0	0	2	intercellular
Keratinocytes in Skin	glandular cells in Breast	1	0	0	0	0	0	1	intercellular
exocrine glandular cells in Pancreas	Blood	2	0	0	0	0	0	2	intercellular
Epithelial Cells in Mouth Mucosa	Blood	1	0	0	0	0	0	1	intercellular
Epithelial Cells in Vagina	Endothelial Cells in Cerebral Cortex	4	0	0	0	0	0	4	intercellular
ovarian stroma cells in Ovary	cells in red pulp in Spleen	1	0	0	0	0	0	1	intercellular
Blood	glandular cells in Salivary Glands	1	0	0	0	0	0	1	intercellular
glandular cells in Colon	Neurons in Lateral Ventricles	2	0	0	0	0	0	2	intercellular
glandular cells in Intestine, Small	Neuroglia in Hippocampus	3	0	0	0	0	0	3	intercellular
glandular cells in Intestine, Small	Muscle Cells in Myocardium	3	0	0	0	0	0	3	intercellular
Melanocytes in Skin	Endothelial Cells in Cerebral Cortex	2	0	0	0	0	0	2	intercellular
cells in endometrial stroma in Uterus	urothelial cells in Urinary Bladder	4	0	0	0	0	0	4	intercellular
glandular cells in Adrenal Glands	follicle cells in Ovary	3	0	0	0	0	0	3	intercellular
Neurons in Hippocampus	Langerhans Cells in Skin	1	0	0	0	0	0	1	intercellular
glandular cells in Adrenal Glands	Neurons in Lateral Ventricles	1	0	0	0	0	0	1	intercellular
Neurons in Colon	glandular cells in Intestine, Small	1	0	0	0	0	0	1	intercellular
epidermal cells in Skin	Hepatocytes in Liver	2	0	0	0	0	0	2	intercellular
Macrophages in Lung	glandular cells in Thyroid Gland	4	0	0	0	0	0	4	intercellular
Hematopoietic Stem Cells in Bone Marrow	cells in endometrial stroma in Uterus	9	0	0	0	0	0	9	intercellular
glandular cells in Prostate	Macrophages in Lung	1	0	0	0	0	0	1	intercellular
urothelial cells in Urinary Bladder	Neurons in Hippocampus	2	0	0	0	0	0	2	intercellular
Epithelial Cells in Esophagus	Neuropil in Cerebral Cortex	3	0	0	0	0	0	3	intercellular
Melanocytes in Skin	cells in endometrial stroma in Uterus	1	0	0	0	0	0	1	intercellular
urothelial cells in Urinary Bladder	cells in seminiferous ducts in Testis	1	0	0	0	0	0	1	intercellular
Hematopoietic Stem Cells in Bone Marrow	Neurons in Lateral Ventricles	1	0	0	0	0	0	1	intercellular
Epithelial Cells in Bronchi	Neurons in Lateral Ventricles	2	0	0	0	0	0	2	intercellular
cells in white pulp in Spleen	Blood	1	0	0	0	0	0	1	intercellular
Purkinje Cells in Cerebellum	Neurons in Cerebral Cortex	3	0	0	0	0	0	3	intercellular
cells in granular layer in Cerebellum	Pneumocytes in Lung	5	0	0	0	0	0	5	intercellular
Blood	Leydig Cells in Testis	6	0	0	0	0	0	6	intercellular
cells in seminiferous ducts in Testis	cells in molecular layer in Cerebellum	1	0	0	0	0	0	1	intercellular
Langerhans Cells in Skin	germinal center cells in Palatine Tonsil	1	0	0	0	0	0	1	intercellular
Epithelial Cells in Bronchi	Muscle Cells in Myocardium	1	0	0	0	0	0	1	intercellular
cells in endometrial stroma in Uterus	Insulin-Secreting Cells in Pancreas	4	0	0	0	0	0	4	intercellular
glandular cells in Stomach	Neurons in Cerebral Cortex	1	0	0	0	0	0	1	intercellular
exocrine glandular cells in Pancreas	Keratinocytes in Skin	4	0	0	0	0	0	4	intercellular
Epithelial Cells in Esophagus	Epithelial Cells in Esophagus	88376	54	33	22	2	0	88487	intracellular
cells in seminiferous ducts in Testis	Neurons in Lateral Ventricles	3	0	0	0	0	0	3	intercellular
follicle cells in Ovary	Muscle Cells in Muscle, Skeletal	7	0	0	0	0	0	7	intercellular
Hematopoietic Stem Cells in Bone Marrow	Fibroblasts in Skin	2	0	0	0	0	0	2	intercellular
Epithelial Cells in Palatine Tonsil	Hepatocytes in Liver	4	0	0	0	0	0	4	intercellular
Neuroglia in Cerebral Cortex	follicle cells in Ovary	2	0	0	0	0	0	2	intercellular
follicle cells in Ovary	Melanocytes in Skin	3	0	0	0	0	0	3	intercellular
glandular cells in Stomach	Lymphocytes in Appendix	1	0	0	0	0	0	1	intercellular
Neuroglia in Hippocampus	Epithelial Cells in Mouth Mucosa	1	0	0	0	0	0	1	intercellular
Epithelial Cells in Esophagus	Endothelial Cells in Colon	4	0	0	0	0	0	4	intercellular
Leydig Cells in Testis	Epithelial Cells in Cervix Uteri	2	0	0	0	0	0	2	intercellular
cells in seminiferous ducts in Testis	Purkinje Cells in Cerebellum	1	0	0	0	0	0	1	intercellular
cells in red pulp in Spleen	germinal center cells in Palatine Tonsil	2	0	0	0	0	0	2	intercellular
Fibroblasts in Skin	Leydig Cells in Testis	1	0	0	0	0	0	1	intercellular
glandular cells in Colon	exocrine glandular cells in Pancreas	3	0	0	0	0	0	3	intercellular
glandular cells in Intestine, Small	Neurons in Cerebral Cortex	4	0	0	0	0	0	4	intercellular
ovarian stroma cells in Ovary	Macrophages in Lung	7	0	0	0	0	0	7	intercellular
glandular cells in Duodenum	Epithelial Cells in Palatine Tonsil	1	0	0	0	0	0	1	intercellular
glandular cells in Adrenal Glands	Microtubules in Kidney	5	0	0	0	0	0	5	intercellular
Blood	glandular cells in Epididymis	1	0	0	0	0	0	1	intercellular
glandular cells in Thyroid Gland	Leydig Cells in Testis	2	0	0	0	0	0	2	intercellular
Fibroblasts in Skin	Fibroblasts in Skin	63954	388	160	242	81	32	64857	intracellular
germinal center cells in Lymph Nodes	glandular cells in Thyroid Gland	1	0	0	0	0	0	1	intercellular
Melanocytes in Skin	Keratinocytes in Skin	1	0	0	0	0	0	1	intercellular
Neurons in Colon	Melanocytes in Skin	1	0	0	0	0	0	1	intercellular
ovarian stroma cells in Ovary	Neurons in Hippocampus	3	0	0	0	0	0	3	intercellular
Mesangial Cells in Kidney	Epithelial Cells in Mouth Mucosa	4	0	0	0	0	0	4	intercellular
Epithelial Cells in Cervix Uteri	glandular cells in Intestine, Small	3	0	0	0	0	0	3	intercellular
Macrophages in Lung	follicle cells in Ovary	1	0	0	0	0	0	1	intercellular
Neuroglia in Lateral Ventricles	Endothelial Cells in Cerebral Cortex	1	0	0	0	0	0	1	intercellular
Epithelial Cells in Mouth Mucosa	Endothelial Cells in Colon	3	0	0	0	0	0	3	intercellular
Neuroglia in Hippocampus	Melanocytes in Skin	1	0	0	0	0	0	1	intercellular
glandular cells in Rectum	Insulin-Secreting Cells in Pancreas	1	0	0	0	0	0	1	intercellular
ovarian stroma cells in Ovary	glandular cells in Thyroid Gland	4	0	0	0	0	0	4	intercellular
cells in endometrial stroma in Uterus	Lymphocytes in Appendix	1	0	0	0	0	0	1	intercellular
glandular cells in Epididymis	glandular cells in Epididymis	107843	37	12	7	4	1	107904	intracellular
Neurons in Hippocampus	glandular cells in Adrenal Glands	3	0	0	0	0	0	3	intercellular
glandular cells in Thyroid Gland	Pneumocytes in Lung	4	0	0	0	0	0	4	intercellular
Neuropil in Cerebral Cortex	Neuropil in Cerebral Cortex	46281	165	105	97	49	9	46706	intracellular
Macrophages in Lung	glandular cells in Uterus	4	0	0	0	0	0	4	intercellular
glandular cells in Adrenal Glands	exocrine glandular cells in Pancreas	1	0	0	0	0	0	1	intercellular
Neurons in Lateral Ventricles	Muscle Cells in Myocardium	2	0	0	0	0	0	2	intercellular
Muscle Cells in Myocardium	Neurons in Cerebral Cortex	5	0	0	0	0	0	5	intercellular
cells in molecular layer in Cerebellum	follicle cells in Ovary	1	0	0	0	0	0	1	intercellular
Muscle Cells in Muscle, Skeletal	Myocytes, Smooth Muscle in Muscle, Smooth	2	0	0	0	0	0	2	intercellular
Microtubules in Kidney	Fibroblasts in Skin	4	0	0	0	0	0	4	intercellular
Neurons in Cerebral Cortex	Langerhans Cells in Skin	1	0	0	0	0	0	1	intercellular
glandular cells in Uterus	Neuroglia in Cerebral Cortex	1	0	0	0	0	0	1	intercellular
Blood	Neuroglia in Hippocampus	3	0	0	0	0	0	3	intercellular
Insulin-Secreting Cells in Pancreas	glandular cells in Gallbladder	1	0	0	0	0	0	1	intercellular
Epithelial Cells in Esophagus	glandular cells in Stomach	1	0	0	0	0	0	1	intercellular
urothelial cells in Urinary Bladder	Epithelial Cells in Esophagus	1	0	0	0	0	0	1	intercellular
Langerhans Cells in Skin	Leydig Cells in Testis	1	0	0	0	0	0	1	intercellular
Muscle Cells in Muscle, Skeletal	Neurons in Lateral Ventricles	4	0	0	0	0	0	4	intercellular
Lymphocytes in Appendix	Epithelial Cells in Palatine Tonsil	2	0	0	0	0	0	2	intercellular
cells in white pulp in Spleen	Mesangial Cells in Kidney	3	0	0	0	0	0	3	intercellular
Hepatocytes in Liver	Adipocytes in Breast	1	0	0	0	0	0	1	intercellular
Neurons in Cerebral Cortex	Neuroglia in Hippocampus	7	0	0	0	0	0	7	intercellular
cells in seminiferous ducts in Testis	glandular cells in Intestine, Small	1	0	0	0	0	0	1	intercellular
Leydig Cells in Testis	Hematopoietic Stem Cells in Bone Marrow	1	0	0	0	0	0	1	intercellular
epidermal cells in Skin	Neuroglia in Hippocampus	1	0	0	0	0	0	1	intercellular
cells in endometrial stroma in Uterus	Epithelial Cells in Vagina	2	0	0	0	0	0	2	intercellular
Myocytes, Smooth Muscle in Muscle, Smooth	Endothelial Cells in Colon	1	0	0	0	0	0	1	intercellular
cells in white pulp in Spleen	non-germinal center cells in Lymph Nodes	2	0	0	0	0	0	2	intercellular
cells in granular layer in Cerebellum	cells in molecular layer in Cerebellum	1	0	0	0	0	0	1	intercellular
Epithelial Cells in Palatine Tonsil	Neurons in Colon	1	0	0	0	0	0	1	intercellular
Microtubules in Kidney	follicle cells in Ovary	2	0	0	0	0	0	2	intercellular
Neurons in Hippocampus	glandular cells in Gallbladder	1	0	0	0	0	0	1	intercellular
cells in red pulp in Spleen	Neurons in Cerebral Cortex	2	0	0	0	0	0	2	intercellular
germinal center cells in Lymph Nodes	Epithelial Cells in Mouth Mucosa	2	0	0	0	0	0	2	intercellular
Neurons in Lateral Ventricles	Langerhans Cells in Skin	1	0	0	0	0	0	1	intercellular
Pneumocytes in Lung	Epithelial Cells in Bronchi	4	0	0	0	0	0	4	intercellular
Blood	Neurons in Colon	4	0	0	0	0	0	4	intercellular
Neurons in Colon	Neuropil in Cerebral Cortex	2	0	0	0	0	0	2	intercellular
Epithelial Cells in Mouth Mucosa	Keratinocytes in Skin	5	0	0	0	0	0	5	intercellular
germinal center cells in Lymph Nodes	Epithelial Cells in Palatine Tonsil	3	0	0	0	0	0	3	intercellular
exocrine glandular cells in Pancreas	Melanocytes in Skin	2	0	0	0	0	0	2	intercellular
Epithelial Cells in Bronchi	non-germinal center cells in Palatine Tonsil	1	0	0	0	0	0	1	intercellular
Neurons in Cerebral Cortex	glandular cells in Adrenal Glands	3	0	0	0	0	0	3	intercellular
cells in endometrial stroma in Uterus	follicle cells in Ovary	2	0	0	0	0	0	2	intercellular
Endothelial Cells in Cerebral Cortex	Myocytes, Smooth Muscle in Muscle, Smooth	2	0	0	0	0	0	2	intercellular
cells in molecular layer in Cerebellum	Mesangial Cells in Kidney	3	0	0	0	0	0	3	intercellular
Macrophages in Lung	Hepatocytes in Liver	13	0	0	0	0	0	13	intercellular
glandular cells in Colon	Muscle Cells in Myocardium	3	0	0	0	0	0	3	intercellular
Mesangial Cells in Kidney	cells in seminiferous ducts in Testis	2	0	0	0	0	0	2	intercellular
Keratinocytes in Skin	cells in endometrial stroma in Uterus	2	0	0	0	0	0	2	intercellular
Lymphocytes in Appendix	Lymphocytes in Appendix	63846	3	1	0	0	0	63850	intracellular
Myocytes, Smooth Muscle in Muscle, Smooth	Fibroblasts in Skin	1	0	0	0	0	0	1	intercellular
Neurons in Cerebral Cortex	Macrophages in Lung	2	0	0	0	0	0	2	intercellular
glandular cells in Uterus	Muscle Cells in Myocardium	2	0	0	0	0	0	2	intercellular
glandular cells in Uterus	glandular cells in Colon	1	0	0	0	0	0	1	intercellular
cells in endometrial stroma in Uterus	glandular cells in Intestine, Small	2	0	0	0	0	0	2	intercellular
Epithelial Cells in Bronchi	Neurons in Hippocampus	2	0	0	0	0	0	2	intercellular
Langerhans Cells in Skin	Hematopoietic Stem Cells in Bone Marrow	1	0	0	0	0	0	1	intercellular
Epithelial Cells in Esophagus	glandular cells in Intestine, Small	3	0	0	0	0	0	3	intercellular
Fibroblasts in Skin	non-germinal center cells in Lymph Nodes	2	0	0	0	0	0	2	intercellular
Epithelial Cells in Nasopharynx	Epithelial Cells in Nasopharynx	102518	3	3	3	0	0	102527	intracellular
follicle cells in Ovary	cells in endometrial stroma in Uterus	6	0	0	0	0	0	6	intercellular
Epithelial Cells in Vagina	Neuroglia in Hippocampus	2	0	0	0	0	0	2	intercellular
Neuroglia in Hippocampus	glandular cells in Breast	1	0	0	0	0	0	1	intercellular
urothelial cells in Urinary Bladder	Lymphocytes in Appendix	1	0	0	0	0	0	1	intercellular
ovarian stroma cells in Ovary	Neurons in Lateral Ventricles	2	0	0	0	0	0	2	intercellular
Muscle Cells in Muscle, Skeletal	Epithelial Cells in Mouth Mucosa	2	0	0	0	0	0	2	intercellular
germinal center cells in Lymph Nodes	germinal center cells in Lymph Nodes	67329	62	16	70	31	7	67515	intracellular
Purkinje Cells in Cerebellum	glandular cells in Thyroid Gland	2	0	0	0	0	0	2	intercellular
Insulin-Secreting Cells in Pancreas	Microtubules in Kidney	12	0	0	0	0	0	12	intercellular
Insulin-Secreting Cells in Pancreas	exocrine glandular cells in Pancreas	8	0	0	0	0	0	8	intercellular
germinal center cells in Lymph Nodes	Leydig Cells in Testis	2	0	0	0	0	0	2	intercellular
Neurons in Hippocampus	Mesangial Cells in Kidney	9	0	0	0	0	0	9	intercellular
glandular cells in Colon	Endothelial Cells in Colon	2	0	0	0	0	0	2	intercellular
Microtubules in Kidney	Endothelial Cells in Colon	3	0	0	0	0	0	3	intercellular
Neuroglia in Cerebral Cortex	glandular cells in Uterus	1	0	0	0	0	0	1	intercellular
Epithelial Cells in Bronchi	Myocytes, Smooth Muscle in Muscle, Smooth	1	0	0	0	0	0	1	intercellular
glandular cells in Intestine, Small	germinal center cells in Lymph Nodes	1	0	0	0	0	0	1	intercellular
urothelial cells in Urinary Bladder	Microtubules in Kidney	3	0	0	0	0	0	3	intercellular
non-germinal center cells in Lymph Nodes	Muscle Cells in Muscle, Skeletal	2	0	0	0	0	0	2	intercellular
Muscle Cells in Myocardium	germinal center cells in Lymph Nodes	3	0	0	0	0	0	3	intercellular
Neuropil in Cerebral Cortex	Purkinje Cells in Cerebellum	3	0	0	0	0	0	3	intercellular
Muscle Cells in Myocardium	epidermal cells in Skin	3	0	0	0	0	0	3	intercellular
Neurons in Hippocampus	Epithelial Cells in Esophagus	1	0	0	0	0	0	1	intercellular
Leydig Cells in Testis	Endothelial Cells in Colon	1	0	0	0	0	0	1	intercellular
Muscle Cells in Muscle, Skeletal	non-germinal center cells in Lymph Nodes	1	0	0	0	0	0	1	intercellular
glandular cells in Colon	Keratinocytes in Skin	3	0	0	0	0	0	3	intercellular
Epithelial Cells in Mouth Mucosa	Myocytes, Smooth Muscle in Muscle, Smooth	1	0	0	0	0	0	1	intercellular
glandular cells in Colon	cells in endometrial stroma in Uterus	3	0	0	0	0	0	3	intercellular
non-germinal center cells in Lymph Nodes	Epithelial Cells in Esophagus	2	0	0	0	0	0	2	intercellular
Macrophages in Lung	Epithelial Cells in Esophagus	7	0	0	0	0	0	7	intercellular
Mesangial Cells in Kidney	Neurons in Colon	2	0	0	0	0	0	2	intercellular
epidermal cells in Skin	Langerhans Cells in Skin	1	0	0	0	0	0	1	intercellular
Neurons in Cerebral Cortex	Insulin-Secreting Cells in Pancreas	2	0	0	0	0	0	2	intercellular
Purkinje Cells in Cerebellum	Hepatocytes in Liver	1	0	0	0	0	0	1	intercellular
glandular cells in Intestine, Small	Epithelial Cells in Palatine Tonsil	1	0	0	0	0	0	1	intercellular
glandular cells in Thyroid Gland	urothelial cells in Urinary Bladder	1	0	0	0	0	0	1	intercellular
Epithelial Cells in Palatine Tonsil	Neuroglia in Cerebral Cortex	2	0	0	0	0	0	2	intercellular
Pneumocytes in Lung	glandular cells in Thyroid Gland	4	0	0	0	0	0	4	intercellular
Neurons in Hippocampus	cells in endometrial stroma in Uterus	3	0	0	0	0	0	3	intercellular
Hematopoietic Stem Cells in Bone Marrow	Adipocytes in Breast	1	0	0	0	0	0	1	intercellular
glandular cells in Colon	Langerhans Cells in Skin	1	0	0	0	0	0	1	intercellular
Insulin-Secreting Cells in Pancreas	cells in red pulp in Spleen	4	0	0	0	0	0	4	intercellular
cells in endometrial stroma in Uterus	glandular cells in Breast	7	0	0	0	0	0	7	intercellular
Macrophages in Lung	cells in endometrial stroma in Uterus	11	0	0	0	0	0	11	intercellular
Hepatocytes in Liver	Neuropil in Cerebral Cortex	3	0	0	0	0	0	3	intercellular
Melanocytes in Skin	Langerhans Cells in Skin	1	0	0	0	0	0	1	intercellular
non-germinal center cells in Lymph Nodes	Epithelial Cells in Bronchi	2	0	0	0	0	0	2	intercellular
Muscle Cells in Muscle, Skeletal	Epithelial Cells in Vagina	2	0	0	0	0	0	2	intercellular
Blood	Keratinocytes in Skin	7	0	0	0	0	0	7	intercellular
Epithelial Cells in Esophagus	Neurons in Lateral Ventricles	2	0	0	0	0	0	2	intercellular
Macrophages in Lung	Neurons in Lateral Ventricles	7	0	0	0	0	0	7	intercellular
cells in endometrial stroma in Uterus	cells in granular layer in Cerebellum	1	0	0	0	0	0	1	intercellular
urothelial cells in Urinary Bladder	exocrine glandular cells in Pancreas	1	0	0	0	0	0	1	intercellular
Purkinje Cells in Cerebellum	cells in granular layer in Cerebellum	1	0	0	0	0	0	1	intercellular
Epithelial Cells in Mouth Mucosa	Epithelial Cells in Vagina	4	0	0	0	0	0	4	intercellular
Neurons in Hippocampus	glandular cells in Colon	2	0	0	0	0	0	2	intercellular
Endothelial Cells in Colon	Langerhans Cells in Skin	1	0	0	0	0	0	1	intercellular
myoepithelial cells in Breast	myoepithelial cells in Breast	74059	87	51	19	18	6	74240	intracellular
Lymphocytes in Appendix	Pneumocytes in Lung	1	0	0	0	0	0	1	intercellular
Macrophages in Lung	Epithelial Cells in Vagina	6	0	0	0	0	0	6	intercellular
Microtubules in Kidney	Neurons in Lateral Ventricles	4	0	0	0	0	0	4	intercellular
Neurons in Hippocampus	Muscle Cells in Myocardium	7	0	0	0	0	0	7	intercellular
Purkinje Cells in Cerebellum	cells in red pulp in Spleen	1	0	0	0	0	0	1	intercellular
Hematopoietic Stem Cells in Bone Marrow	epidermal cells in Skin	1	0	0	0	0	0	1	intercellular
epidermal cells in Skin	Epithelial Cells in Vagina	1	0	0	0	0	0	1	intercellular
glandular cells in Breast	Langerhans Cells in Skin	3	0	0	0	0	0	3	intercellular
Neuroglia in Hippocampus	Epithelial Cells in Bronchi	1	0	0	0	0	0	1	intercellular
bile duct cells in Liver	Keratinocytes in Skin	1	0	0	0	0	0	1	intercellular
Hematopoietic Stem Cells in Bone Marrow	Neurons in Cerebral Cortex	1	0	0	0	0	0	1	intercellular
Pneumocytes in Lung	Hepatocytes in Liver	8	0	0	0	0	0	8	intercellular
Neurons in Lateral Ventricles	glandular cells in Adrenal Glands	2	0	0	0	0	0	2	intercellular
Insulin-Secreting Cells in Pancreas	Muscle Cells in Muscle, Skeletal	10	0	0	0	0	0	10	intercellular
Pneumocytes in Lung	Myocytes, Smooth Muscle in Muscle, Smooth	1	0	0	0	0	0	1	intercellular
cells in seminiferous ducts in Testis	cells in seminiferous ducts in Testis	107814	542	443	57	104	23	108983	intracellular
Epithelial Cells in Esophagus	Hematopoietic Stem Cells in Bone Marrow	2	0	0	0	0	0	2	intercellular
Hepatocytes in Liver	ovarian stroma cells in Ovary	2	0	0	0	0	0	2	intercellular
Hepatocytes in Liver	glandular cells in Stomach	1	0	0	0	0	0	1	intercellular
Neurons in Cerebral Cortex	Endothelial Cells in Colon	2	0	0	0	0	0	2	intercellular
Microtubules in Kidney	glandular cells in Thyroid Gland	1	0	0	0	0	0	1	intercellular
Neuropil in Cerebral Cortex	Endothelial Cells in Cerebral Cortex	2	0	0	0	0	0	2	intercellular
cells in seminiferous ducts in Testis	Epithelial Cells in Vagina	2	0	0	0	0	0	2	intercellular
non-germinal center cells in Lymph Nodes	Pneumocytes in Lung	5	0	0	0	0	0	5	intercellular
glandular cells in Colon	Neurons in Hippocampus	4	0	0	0	0	0	4	intercellular
Endothelial Cells in Colon	Fibroblasts in Skin	2	0	0	0	0	0	2	intercellular
cells in molecular layer in Cerebellum	Neuroglia in Hippocampus	3	0	0	0	0	0	3	intercellular
cells in red pulp in Spleen	Endothelial Cells in Colon	1	0	0	0	0	0	1	intercellular
Epithelial Cells in Vagina	Neuropil in Cerebral Cortex	3	0	0	0	0	0	3	intercellular
urothelial cells in Urinary Bladder	Purkinje Cells in Cerebellum	1	0	0	0	0	0	1	intercellular
Endothelial Cells in Colon	Myocytes, Smooth Muscle in Muscle, Smooth	1	0	0	0	0	0	1	intercellular
glandular cells in Uterus	cells in red pulp in Spleen	1	0	0	0	0	0	1	intercellular
Neuropil in Cerebral Cortex	Leydig Cells in Testis	1	0	0	0	0	0	1	intercellular
Insulin-Secreting Cells in Pancreas	cells in granular layer in Cerebellum	1	0	0	0	0	0	1	intercellular
Endothelial Cells in Cerebral Cortex	cells in molecular layer in Cerebellum	1	0	0	0	0	0	1	intercellular
glandular cells in Duodenum	Muscle Cells in Myocardium	1	0	0	0	0	0	1	intercellular
cells in granular layer in Cerebellum	Hepatocytes in Liver	1	0	0	0	0	0	1	intercellular
Langerhans Cells in Skin	Neurons in Hippocampus	1	0	0	0	0	0	1	intercellular
glandular cells in Duodenum	glandular cells in Stomach	1	0	0	0	0	0	1	intercellular
Epithelial Cells in Esophagus	cells in white pulp in Spleen	3	0	0	0	0	0	3	intercellular
Myocytes, Smooth Muscle in Muscle, Smooth	Insulin-Secreting Cells in Pancreas	1	0	0	0	0	0	1	intercellular
Hematopoietic Stem Cells in Bone Marrow	cells in white pulp in Spleen	5	0	0	0	0	0	5	intercellular
Pneumocytes in Lung	Neurons in Lateral Ventricles	6	0	0	0	0	0	6	intercellular
Neurons in Colon	Fibroblasts in Skin	2	0	0	0	0	0	2	intercellular
Epithelial Cells in Vagina	exocrine glandular cells in Pancreas	1	0	0	0	0	0	1	intercellular
exocrine glandular cells in Pancreas	Fibroblasts in Skin	2	0	0	0	0	0	2	intercellular
cells in red pulp in Spleen	Keratinocytes in Skin	1	0	0	0	0	0	1	intercellular
Neurons in Colon	Epithelial Cells in Esophagus	3	0	0	0	0	0	3	intercellular
follicle cells in Ovary	Adipocytes in Breast	1	0	0	0	0	0	1	intercellular
Microtubules in Kidney	Myocytes, Smooth Muscle in Muscle, Smooth	2	0	0	0	0	0	2	intercellular
exocrine glandular cells in Pancreas	Myocytes, Smooth Muscle in Muscle, Smooth	2	0	0	0	0	0	2	intercellular
Epithelial Cells in Palatine Tonsil	Keratinocytes in Skin	5	0	0	0	0	0	5	intercellular
Neuroglia in Hippocampus	Purkinje Cells in Cerebellum	4	0	0	0	0	0	4	intercellular
Neurons in Cerebral Cortex	Mesangial Cells in Kidney	2	0	0	0	0	0	2	intercellular
Endothelial Cells in Colon	Endothelial Cells in Colon	77547	255	139	140	38	14	78133	intracellular
Insulin-Secreting Cells in Pancreas	glandular cells in Rectum	1	0	0	0	0	0	1	intercellular
Neuroglia in Hippocampus	Langerhans Cells in Skin	1	0	0	0	0	0	1	intercellular
Epithelial Cells in Vagina	Endothelial Cells in Colon	3	0	0	0	0	0	3	intercellular
germinal center cells in Lymph Nodes	non-germinal center cells in Palatine Tonsil	1	0	0	0	0	0	1	intercellular
Hepatocytes in Liver	glandular cells in Parathyroid Glands	3	0	0	0	0	0	3	intercellular
urothelial cells in Urinary Bladder	cells in white pulp in Spleen	1	0	0	0	0	0	1	intercellular
germinal center cells in Lymph Nodes	Lymphocytes in Appendix	2	0	0	0	0	0	2	intercellular
Leydig Cells in Testis	Neuroglia in Cerebral Cortex	1	0	0	0	0	0	1	intercellular
cells in molecular layer in Cerebellum	Macrophages in Lung	5	0	0	0	0	0	5	intercellular
Lymphocytes in Appendix	germinal center cells in Palatine Tonsil	2	0	0	0	0	0	2	intercellular
exocrine glandular cells in Pancreas	glandular cells in Uterus	2	0	0	0	0	0	2	intercellular
Keratinocytes in Skin	Epithelial Cells in Mouth Mucosa	1	0	0	0	0	0	1	intercellular
Microtubules in Kidney	Neuroglia in Hippocampus	4	0	0	0	0	0	4	intercellular
glandular cells in Colon	Epithelial Cells in Bronchi	2	0	0	0	0	0	2	intercellular
non-germinal center cells in Lymph Nodes	non-germinal center cells in Palatine Tonsil	1	0	0	0	0	0	1	intercellular
Leydig Cells in Testis	cells in red pulp in Spleen	2	0	0	0	0	0	2	intercellular
glandular cells in Adrenal Glands	myoepithelial cells in Breast	1	0	0	0	0	0	1	intercellular
glandular cells in Intestine, Small	Mesangial Cells in Kidney	3	0	0	0	0	0	3	intercellular
Neurons in Colon	Neurons in Cerebral Cortex	2	0	0	0	0	0	2	intercellular
Endothelial Cells in Colon	urothelial cells in Urinary Bladder	1	0	0	0	0	0	1	intercellular
glandular cells in Breast	Neurons in Hippocampus	1	0	0	0	0	0	1	intercellular
non-germinal center cells in Lymph Nodes	Lymphocytes in Appendix	2	0	0	0	0	0	2	intercellular
cells in red pulp in Spleen	Insulin-Secreting Cells in Pancreas	1	0	0	0	0	0	1	intercellular
Insulin-Secreting Cells in Pancreas	Neurons in Cerebral Cortex	4	0	0	0	0	0	4	intercellular
Adipocytes in Breast	Muscle Cells in Myocardium	3	0	0	0	0	0	3	intercellular
Purkinje Cells in Cerebellum	Neurons in Lateral Ventricles	1	0	0	0	0	0	1	intercellular
cells in endometrial stroma in Uterus	glandular cells in Stomach	1	0	0	0	0	0	1	intercellular
Pneumocytes in Lung	Neuroglia in Lateral Ventricles	1	0	0	0	0	0	1	intercellular
Langerhans Cells in Skin	Keratinocytes in Skin	1	0	0	0	0	0	1	intercellular
Microtubules in Kidney	cells in red pulp in Spleen	3	0	0	0	0	0	3	intercellular
follicle cells in Ovary	non-germinal center cells in Lymph Nodes	2	0	0	0	0	0	2	intercellular
cells in molecular layer in Cerebellum	Leydig Cells in Testis	2	0	0	0	0	0	2	intercellular
Neurons in Lateral Ventricles	Neuropil in Cerebral Cortex	1	0	0	0	0	0	1	intercellular
Neuroglia in Cerebral Cortex	Keratinocytes in Skin	1	0	0	0	0	0	1	intercellular
Neurons in Lateral Ventricles	Fibroblasts in Skin	1	0	0	0	0	0	1	intercellular
Keratinocytes in Skin	Leydig Cells in Testis	1	0	0	0	0	0	1	intercellular
Keratinocytes in Skin	Langerhans Cells in Skin	1	0	0	0	0	0	1	intercellular
Mesangial Cells in Kidney	Muscle Cells in Muscle, Skeletal	3	0	0	0	0	0	3	intercellular
Leydig Cells in Testis	Fibroblasts in Skin	2	0	0	0	0	0	2	intercellular
Keratinocytes in Skin	Mesangial Cells in Kidney	5	0	0	0	0	0	5	intercellular
glandular cells in Uterus	Microtubules in Kidney	3	0	0	0	0	0	3	intercellular
cells in granular layer in Cerebellum	cells in granular layer in Cerebellum	59785	154	105	84	47	4	60179	intracellular
glandular cells in Colon	Pneumocytes in Lung	3	0	0	0	0	0	3	intercellular
Neurons in Lateral Ventricles	Hematopoietic Stem Cells in Bone Marrow	1	0	0	0	0	0	1	intercellular
Pneumocytes in Lung	Neuroglia in Hippocampus	5	0	0	0	0	0	5	intercellular
Epithelial Cells in Esophagus	exocrine glandular cells in Pancreas	2	0	0	0	0	0	2	intercellular
cells in endometrial stroma in Uterus	Epithelial Cells in Palatine Tonsil	2	0	0	0	0	0	2	intercellular
Leydig Cells in Testis	exocrine glandular cells in Pancreas	6	0	0	0	0	0	6	intercellular
Insulin-Secreting Cells in Pancreas	glandular cells in Stomach	7	0	0	0	0	0	7	intercellular
Neuroglia in Cerebral Cortex	urothelial cells in Urinary Bladder	1	0	0	0	0	0	1	intercellular
Purkinje Cells in Cerebellum	Microtubules in Kidney	3	0	0	0	0	0	3	intercellular
glandular cells in Duodenum	Endothelial Cells in Colon	1	0	0	0	0	0	1	intercellular
Epithelial Cells in Cervix Uteri	Neurons in Lateral Ventricles	2	0	0	0	0	0	2	intercellular
Endothelial Cells in Colon	Insulin-Secreting Cells in Pancreas	4	0	0	0	0	0	4	intercellular
Neuroglia in Lateral Ventricles	Muscle Cells in Myocardium	2	0	0	0	0	0	2	intercellular
Blood	germinal center cells in Lymph Nodes	3	0	0	0	0	0	3	intercellular
Purkinje Cells in Cerebellum	Neuroglia in Lateral Ventricles	1	0	0	0	0	0	1	intercellular
cells in white pulp in Spleen	Keratinocytes in Skin	1	0	0	0	0	0	1	intercellular
glandular cells in Intestine, Small	cells in white pulp in Spleen	2	0	0	0	0	0	2	intercellular
Muscle Cells in Muscle, Skeletal	Insulin-Secreting Cells in Pancreas	3	0	0	0	0	0	3	intercellular
Fibroblasts in Skin	Epithelial Cells in Mouth Mucosa	1	0	0	0	0	0	1	intercellular
non-germinal center cells in Lymph Nodes	Epithelial Cells in Palatine Tonsil	3	0	0	0	0	0	3	intercellular
glandular cells in Uterus	cells in endometrial stroma in Uterus	1	0	0	0	0	0	1	intercellular
Epithelial Cells in Palatine Tonsil	Neurons in Cerebral Cortex	2	0	0	0	0	0	2	intercellular
exocrine glandular cells in Pancreas	Purkinje Cells in Cerebellum	1	0	0	0	0	0	1	intercellular
Neurons in Cerebral Cortex	bile duct cells in Liver	3	0	0	0	0	0	3	intercellular
Epithelial Cells in Vagina	Epithelial Cells in Bronchi	4	0	0	0	0	0	4	intercellular
glandular cells in Colon	Neuropil in Cerebral Cortex	2	0	0	0	0	0	2	intercellular
Insulin-Secreting Cells in Pancreas	ovarian stroma cells in Ovary	1	0	0	0	0	0	1	intercellular
ovarian stroma cells in Ovary	Melanocytes in Skin	1	0	0	0	0	0	1	intercellular
glandular cells in Gallbladder	glandular cells in Gallbladder	112995	7	4	1	0	0	113007	intracellular
Epithelial Cells in Esophagus	Neuroglia in Cerebral Cortex	2	0	0	0	0	0	2	intercellular
Neuroglia in Cerebral Cortex	Myocytes, Smooth Muscle in Muscle, Smooth	1	0	0	0	0	0	1	intercellular
Epithelial Cells in Mouth Mucosa	Pneumocytes in Lung	9	0	0	0	0	0	9	intercellular
Neuroglia in Hippocampus	Fibroblasts in Skin	1	0	0	0	0	0	1	intercellular
follicle cells in Ovary	glandular cells in Uterus	2	0	0	0	0	0	2	intercellular
Epithelial Cells in Cervix Uteri	Epithelial Cells in Palatine Tonsil	5	0	0	0	0	0	5	intercellular
non-germinal center cells in Lymph Nodes	Hematopoietic Stem Cells in Bone Marrow	1	0	0	0	0	0	1	intercellular
epidermal cells in Skin	Neuropil in Cerebral Cortex	1	0	0	0	0	0	1	intercellular
Microtubules in Kidney	Keratinocytes in Skin	5	0	0	0	0	0	5	intercellular
Pneumocytes in Lung	glandular cells in Colon	1	0	0	0	0	0	1	intercellular
epidermal cells in Skin	Leydig Cells in Testis	1	0	0	0	0	0	1	intercellular
Blood	Epithelial Cells in Mouth Mucosa	4	0	0	0	0	0	4	intercellular
Epithelial Cells in Mouth Mucosa	germinal center cells in Palatine Tonsil	1	0	0	0	0	0	1	intercellular
ovarian stroma cells in Ovary	glandular cells in Breast	3	0	0	0	0	0	3	intercellular
glandular cells in Stomach	Purkinje Cells in Cerebellum	1	0	0	0	0	0	1	intercellular
glandular cells in Colon	Epithelial Cells in Cervix Uteri	2	0	0	0	0	0	2	intercellular
glandular cells in Colon	glandular cells in Uterus	1	0	0	0	0	0	1	intercellular
Adipocytes in Breast	Mesangial Cells in Kidney	2	0	0	0	0	0	2	intercellular
Purkinje Cells in Cerebellum	Neuropil in Cerebral Cortex	2	0	0	0	0	0	2	intercellular
Muscle Cells in Myocardium	non-germinal center cells in Lymph Nodes	3	0	0	0	0	0	3	intercellular
Purkinje Cells in Cerebellum	Neurons in Hippocampus	3	0	0	0	0	0	3	intercellular
glandular cells in Breast	Hematopoietic Stem Cells in Bone Marrow	2	0	0	0	0	0	2	intercellular
Myocytes, Smooth Muscle in Muscle, Smooth	glandular cells in Breast	3	0	0	0	0	0	3	intercellular
Epithelial Cells in Cervix Uteri	germinal center cells in Lymph Nodes	1	0	0	0	0	0	1	intercellular
Hepatocytes in Liver	Epithelial Cells in Palatine Tonsil	8	0	0	0	0	0	8	intercellular
Pneumocytes in Lung	Leydig Cells in Testis	4	0	0	0	0	0	4	intercellular
ovarian stroma cells in Ovary	cells in granular layer in Cerebellum	1	0	0	0	0	0	1	intercellular
Langerhans Cells in Skin	Mesangial Cells in Kidney	3	0	0	0	0	0	3	intercellular
cells in red pulp in Spleen	Fibroblasts in Skin	2	0	0	0	0	0	2	intercellular
Endothelial Cells in Colon	cells in endometrial stroma in Uterus	3	0	0	0	0	0	3	intercellular
Adipocytes in Breast	Muscle Cells in Muscle, Skeletal	2	0	0	0	0	0	2	intercellular
Mesangial Cells in Kidney	glandular cells in Stomach	1	0	0	0	0	0	1	intercellular
glandular cells in Intestine, Small	Melanocytes in Skin	1	0	0	0	0	0	1	intercellular
glandular cells in Duodenum	glandular cells in Adrenal Glands	2	0	0	0	0	0	2	intercellular
Mesangial Cells in Kidney	Neurons in Cerebral Cortex	4	0	0	0	0	0	4	intercellular
Hepatocytes in Liver	glandular cells in Colon	1	0	0	0	0	0	1	intercellular
Hepatocytes in Liver	Neurons in Cerebral Cortex	3	0	0	0	0	0	3	intercellular
Epithelial Cells in Mouth Mucosa	Epithelial Cells in Bronchi	4	0	0	0	0	0	4	intercellular
Pneumocytes in Lung	glandular cells in Uterus	3	0	0	0	0	0	3	intercellular
urothelial cells in Urinary Bladder	Melanocytes in Skin	1	0	0	0	0	0	1	intercellular
Endothelial Cells in Colon	Endothelial Cells in Cerebral Cortex	1	0	0	0	0	0	1	intercellular
Macrophages in Lung	Neurons in Cerebral Cortex	7	0	0	0	0	0	7	intercellular
glandular cells in Breast	Leydig Cells in Testis	5	0	0	0	0	0	5	intercellular
Neurons in Colon	cells in endometrial stroma in Uterus	3	0	0	0	0	0	3	intercellular
Mesangial Cells in Kidney	Langerhans Cells in Skin	2	0	0	0	0	0	2	intercellular
glandular cells in Colon	urothelial cells in Urinary Bladder	1	0	0	0	0	0	1	intercellular
glandular cells in Duodenum	Microtubules in Kidney	1	0	0	0	0	0	1	intercellular
cells in white pulp in Spleen	Neurons in Hippocampus	2	0	0	0	0	0	2	intercellular
cells in endometrial stroma in Uterus	Neurons in Lateral Ventricles	2	0	0	0	0	0	2	intercellular
Neuropil in Cerebral Cortex	Myocytes, Smooth Muscle in Muscle, Smooth	1	0	0	0	0	0	1	intercellular
Epithelial Cells in Bronchi	Epithelial Cells in Esophagus	5	0	0	0	0	0	5	intercellular
Leydig Cells in Testis	epidermal cells in Skin	1	0	0	0	0	0	1	intercellular
Epithelial Cells in Vagina	non-germinal center cells in Palatine Tonsil	1	0	0	0	0	0	1	intercellular
Neuropil in Cerebral Cortex	Hepatocytes in Liver	3	0	0	0	0	0	3	intercellular
germinal center cells in Lymph Nodes	Pneumocytes in Lung	5	0	0	0	0	0	5	intercellular
Hematopoietic Stem Cells in Bone Marrow	urothelial cells in Urinary Bladder	2	0	0	0	0	0	2	intercellular
non-germinal center cells in Lymph Nodes	bile duct cells in Liver	5	0	0	0	0	0	5	intercellular
Myocytes, Smooth Muscle in Muscle, Smooth	glandular cells in Parathyroid Glands	1	0	0	0	0	0	1	intercellular
Hematopoietic Stem Cells in Bone Marrow	Neuropil in Cerebral Cortex	1	0	0	0	0	0	1	intercellular
Microtubules in Kidney	urothelial cells in Urinary Bladder	2	0	0	0	0	0	2	intercellular
Epithelial Cells in Mouth Mucosa	Epithelial Cells in Mouth Mucosa	86705	12	2	67	3	0	86789	intracellular
cells in white pulp in Spleen	Neuroglia in Hippocampus	2	0	0	0	0	0	2	intercellular
cells in seminiferous ducts in Testis	Neurons in Cerebral Cortex	3	0	0	0	0	0	3	intercellular
Insulin-Secreting Cells in Pancreas	Macrophages in Lung	13	0	0	0	0	0	13	intercellular
Neuroglia in Cerebral Cortex	cells in molecular layer in Cerebellum	1	0	0	0	0	0	1	intercellular
non-germinal center cells in Lymph Nodes	Keratinocytes in Skin	6	0	0	0	0	0	6	intercellular
cells in white pulp in Spleen	Neurons in Colon	1	0	0	0	0	0	1	intercellular
Neuroglia in Hippocampus	Hematopoietic Stem Cells in Bone Marrow	2	0	0	0	0	0	2	intercellular
follicle cells in Ovary	glandular cells in Breast	3	0	0	0	0	0	3	intercellular
cells in granular layer in Cerebellum	exocrine glandular cells in Pancreas	2	0	0	0	0	0	2	intercellular
Hematopoietic Stem Cells in Bone Marrow	non-germinal center cells in Palatine Tonsil	2	0	0	0	0	0	2	intercellular
Insulin-Secreting Cells in Pancreas	glandular cells in Breast	1	0	0	0	0	0	1	intercellular
Macrophages in Lung	Leydig Cells in Testis	5	0	0	0	0	0	5	intercellular
glandular cells in Thyroid Gland	Insulin-Secreting Cells in Pancreas	2	0	0	0	0	0	2	intercellular
Muscle Cells in Muscle, Skeletal	Neurons in Hippocampus	5	0	0	0	0	0	5	intercellular
Endothelial Cells in Cerebral Cortex	Neurons in Cerebral Cortex	2	0	0	0	0	0	2	intercellular
Neuroglia in Lateral Ventricles	Langerhans Cells in Skin	1	0	0	0	0	0	1	intercellular
Neuroglia in Lateral Ventricles	Muscle Cells in Muscle, Skeletal	1	0	0	0	0	0	1	intercellular
Microtubules in Kidney	epidermal cells in Skin	2	0	0	0	0	0	2	intercellular
Macrophages in Lung	germinal center cells in Lymph Nodes	5	0	0	0	0	0	5	intercellular
Muscle Cells in Myocardium	Leydig Cells in Testis	2	0	0	0	0	0	2	intercellular
Muscle Cells in Myocardium	Myocytes, Smooth Muscle in Muscle, Smooth	3	0	0	0	0	0	3	intercellular
myoepithelial cells in Breast	Muscle Cells in Myocardium	1	0	0	0	0	0	1	intercellular
Leydig Cells in Testis	urothelial cells in Urinary Bladder	2	0	0	0	0	0	2	intercellular
glandular cells in Parathyroid Glands	Macrophages in Lung	1	0	0	0	0	0	1	intercellular
cells in seminiferous ducts in Testis	glandular cells in Colon	1	0	0	0	0	0	1	intercellular
Adipocytes in Breast	follicle cells in Ovary	1	0	0	0	0	0	1	intercellular
Epithelial Cells in Cervix Uteri	Insulin-Secreting Cells in Pancreas	2	0	0	0	0	0	2	intercellular
glandular cells in Intestine, Small	glandular cells in Intestine, Small	110369	136	78	50	14	4	110651	intracellular
Muscle Cells in Muscle, Skeletal	glandular cells in Colon	1	0	0	0	0	0	1	intercellular
cells in molecular layer in Cerebellum	glandular cells in Thyroid Gland	2	0	0	0	0	0	2	intercellular
Neurons in Lateral Ventricles	urothelial cells in Urinary Bladder	1	0	0	0	0	0	1	intercellular
Neuroglia in Hippocampus	Neurons in Lateral Ventricles	1	0	0	0	0	0	1	intercellular
glandular cells in Breast	Mesangial Cells in Kidney	4	0	0	0	0	0	4	intercellular
glandular cells in Adrenal Glands	Epithelial Cells in Cervix Uteri	2	0	0	0	0	0	2	intercellular
cells in endometrial stroma in Uterus	Epithelial Cells in Mouth Mucosa	2	0	0	0	0	0	2	intercellular
Hepatocytes in Liver	glandular cells in Duodenum	1	0	0	0	0	0	1	intercellular
Epithelial Cells in Cervix Uteri	Neurons in Cerebral Cortex	2	0	0	0	0	0	2	intercellular
Neuropil in Cerebral Cortex	Muscle Cells in Myocardium	3	0	0	0	0	0	3	intercellular
Epithelial Cells in Mouth Mucosa	cells in endometrial stroma in Uterus	7	0	0	0	0	0	7	intercellular
Myocytes, Smooth Muscle in Muscle, Smooth	ovarian stroma cells in Ovary	1	0	0	0	0	0	1	intercellular
Insulin-Secreting Cells in Pancreas	Langerhans Cells in Skin	3	0	0	0	0	0	3	intercellular
ovarian stroma cells in Ovary	epidermal cells in Skin	2	0	0	0	0	0	2	intercellular
Muscle Cells in Muscle, Skeletal	Epithelial Cells in Esophagus	2	0	0	0	0	0	2	intercellular
Insulin-Secreting Cells in Pancreas	epidermal cells in Skin	3	0	0	0	0	0	3	intercellular
Leydig Cells in Testis	cells in endometrial stroma in Uterus	3	0	0	0	0	0	3	intercellular
glandular cells in Adrenal Glands	Myocytes, Smooth Muscle in Muscle, Smooth	2	0	0	0	0	0	2	intercellular
cells in endometrial stroma in Uterus	cells in seminiferous ducts in Testis	1	0	0	0	0	0	1	intercellular
glandular cells in Rectum	Epithelial Cells in Esophagus	1	0	0	0	0	0	1	intercellular
Keratinocytes in Skin	Epithelial Cells in Palatine Tonsil	2	0	0	0	0	0	2	intercellular
glandular cells in Breast	exocrine glandular cells in Pancreas	1	0	0	0	0	0	1	intercellular
Endothelial Cells in Cerebral Cortex	Neuropil in Cerebral Cortex	2	0	0	0	0	0	2	intercellular
Fibroblasts in Skin	cells in white pulp in Spleen	3	0	0	0	0	0	3	intercellular
Hematopoietic Stem Cells in Bone Marrow	Melanocytes in Skin	1	0	0	0	0	0	1	intercellular
Neurons in Cerebral Cortex	glandular cells in Uterus	1	0	0	0	0	0	1	intercellular
epidermal cells in Skin	Epithelial Cells in Mouth Mucosa	1	0	0	0	0	0	1	intercellular
cells in molecular layer in Cerebellum	cells in molecular layer in Cerebellum	62502	154	105	84	47	4	62896	intracellular
Hepatocytes in Liver	Neurons in Lateral Ventricles	3	0	0	0	0	0	3	intercellular
Endothelial Cells in Colon	Muscle Cells in Muscle, Skeletal	2	0	0	0	0	0	2	intercellular
cells in seminiferous ducts in Testis	Epithelial Cells in Mouth Mucosa	2	0	0	0	0	0	2	intercellular
urothelial cells in Urinary Bladder	epidermal cells in Skin	1	0	0	0	0	0	1	intercellular
cells in endometrial stroma in Uterus	ovarian stroma cells in Ovary	2	0	0	0	0	0	2	intercellular
Neuroglia in Hippocampus	ovarian stroma cells in Ovary	3	0	0	0	0	0	3	intercellular
Epithelial Cells in Palatine Tonsil	Macrophages in Lung	11	0	0	0	0	0	11	intercellular
Epithelial Cells in Cervix Uteri	Hematopoietic Stem Cells in Bone Marrow	2	0	0	0	0	0	2	intercellular
Endothelial Cells in Colon	Keratinocytes in Skin	3	0	0	0	0	0	3	intercellular
Neurons in Colon	exocrine glandular cells in Pancreas	3	0	0	0	0	0	3	intercellular
Epithelial Cells in Mouth Mucosa	glandular cells in Colon	1	0	0	0	0	0	1	intercellular
Mesangial Cells in Kidney	Blood	1	0	0	0	0	0	1	intercellular
Fibroblasts in Skin	Hepatocytes in Liver	6	0	0	0	0	0	6	intercellular
glandular cells in Intestine, Small	Neurons in Lateral Ventricles	4	0	0	0	0	0	4	intercellular
glandular cells in Duodenum	Epithelial Cells in Bronchi	1	0	0	0	0	0	1	intercellular
Epithelial Cells in Bronchi	Endothelial Cells in Cerebral Cortex	4	0	0	0	0	0	4	intercellular
Neuroglia in Hippocampus	Epithelial Cells in Vagina	1	0	0	0	0	0	1	intercellular
Microtubules in Kidney	Epithelial Cells in Bronchi	4	0	0	0	0	0	4	intercellular
Epithelial Cells in Mouth Mucosa	Muscle Cells in Myocardium	1	0	0	0	0	0	1	intercellular
cells in white pulp in Spleen	glandular cells in Stomach	1	0	0	0	0	0	1	intercellular
Hepatocytes in Liver	myoepithelial cells in Breast	1	0	0	0	0	0	1	intercellular
Melanocytes in Skin	Epithelial Cells in Palatine Tonsil	1	0	0	0	0	0	1	intercellular
Macrophages in Lung	Neuroglia in Hippocampus	6	0	0	0	0	0	6	intercellular
Pneumocytes in Lung	glandular cells in Adrenal Glands	1	0	0	0	0	0	1	intercellular
Pneumocytes in Lung	Adipocytes in Breast	1	0	0	0	0	0	1	intercellular
ovarian stroma cells in Ovary	germinal center cells in Lymph Nodes	2	0	0	0	0	0	2	intercellular
Keratinocytes in Skin	Endothelial Cells in Cerebral Cortex	2	0	0	0	0	0	2	intercellular
urothelial cells in Urinary Bladder	glandular cells in Stomach	1	0	0	0	0	0	1	intercellular
exocrine glandular cells in Pancreas	urothelial cells in Urinary Bladder	2	0	0	0	0	0	2	intercellular
Epithelial Cells in Palatine Tonsil	Blood	1	0	0	0	0	0	1	intercellular
exocrine glandular cells in Pancreas	Epithelial Cells in Cervix Uteri	2	0	0	0	0	0	2	intercellular
Blood	Mesangial Cells in Kidney	12	0	0	0	0	0	12	intercellular
Blood	Neurons in Cerebral Cortex	1	0	0	0	0	0	1	intercellular
ovarian stroma cells in Ovary	glandular cells in Uterus	2	0	0	0	0	0	2	intercellular
Neurons in Lateral Ventricles	Neurons in Lateral Ventricles	77219	14	1	4	4	0	77242	intracellular
Pneumocytes in Lung	Neurons in Colon	1	0	0	0	0	0	1	intercellular
Epithelial Cells in Esophagus	Neurons in Hippocampus	2	0	0	0	0	0	2	intercellular
Hematopoietic Stem Cells in Bone Marrow	Neurons in Hippocampus	2	0	0	0	0	0	2	intercellular
Microtubules in Kidney	ovarian stroma cells in Ovary	2	0	0	0	0	0	2	intercellular
Purkinje Cells in Cerebellum	Hematopoietic Stem Cells in Bone Marrow	1	0	0	0	0	0	1	intercellular
Langerhans Cells in Skin	germinal center cells in Lymph Nodes	1	0	0	0	0	0	1	intercellular
germinal center cells in Lymph Nodes	cells in white pulp in Spleen	8	0	0	0	0	0	8	intercellular
Endothelial Cells in Cerebral Cortex	Muscle Cells in Muscle, Skeletal	1	0	0	0	0	0	1	intercellular
Purkinje Cells in Cerebellum	Fibroblasts in Skin	1	0	0	0	0	0	1	intercellular
glandular cells in Stomach	Insulin-Secreting Cells in Pancreas	2	0	0	0	0	0	2	intercellular
Microtubules in Kidney	Epithelial Cells in Palatine Tonsil	4	0	0	0	0	0	4	intercellular
glandular cells in Duodenum	Neurons in Colon	1	0	0	0	0	0	1	intercellular
exocrine glandular cells in Pancreas	Epithelial Cells in Palatine Tonsil	2	0	0	0	0	0	2	intercellular
glandular cells in Intestine, Small	epidermal cells in Skin	1	0	0	0	0	0	1	intercellular
Muscle Cells in Muscle, Skeletal	Endothelial Cells in Colon	2	0	0	0	0	0	2	intercellular
cells in endometrial stroma in Uterus	glandular cells in Parathyroid Glands	2	0	0	0	0	0	2	intercellular
Langerhans Cells in Skin	Langerhans Cells in Skin	61144	388	160	242	81	32	62047	intracellular
cells in red pulp in Spleen	glandular cells in Thyroid Gland	1	0	0	0	0	0	1	intercellular
Myocytes, Smooth Muscle in Muscle, Smooth	follicle cells in Ovary	1	0	0	0	0	0	1	intercellular
Neuroglia in Cerebral Cortex	Hepatocytes in Liver	4	0	0	0	0	0	4	intercellular
Neuroglia in Lateral Ventricles	Keratinocytes in Skin	1	0	0	0	0	0	1	intercellular
glandular cells in Colon	Epithelial Cells in Mouth Mucosa	2	0	0	0	0	0	2	intercellular
glandular cells in Breast	Melanocytes in Skin	4	0	0	0	0	0	4	intercellular
glandular cells in Duodenum	Epithelial Cells in Vagina	1	0	0	0	0	0	1	intercellular
Hematopoietic Stem Cells in Bone Marrow	Microtubules in Kidney	7	0	0	0	0	0	7	intercellular
Langerhans Cells in Skin	Epithelial Cells in Palatine Tonsil	1	0	0	0	0	0	1	intercellular
Neurons in Cerebral Cortex	cells in granular layer in Cerebellum	1	0	0	0	0	0	1	intercellular
Macrophages in Lung	Neurons in Colon	3	0	0	0	0	0	3	intercellular
urothelial cells in Urinary Bladder	Endothelial Cells in Colon	2	0	0	0	0	0	2	intercellular
Mesangial Cells in Kidney	Hepatocytes in Liver	10	0	0	0	0	0	10	intercellular
Epithelial Cells in Cervix Uteri	Muscle Cells in Muscle, Skeletal	2	0	0	0	0	0	2	intercellular
Melanocytes in Skin	germinal center cells in Palatine Tonsil	1	0	0	0	0	0	1	intercellular
Neuroglia in Cerebral Cortex	Endothelial Cells in Cerebral Cortex	3	0	0	0	0	0	3	intercellular
Fibroblasts in Skin	Epithelial Cells in Esophagus	2	0	0	0	0	0	2	intercellular
glandular cells in Uterus	Muscle Cells in Muscle, Skeletal	3	0	0	0	0	0	3	intercellular
glandular cells in Thyroid Gland	Muscle Cells in Myocardium	2	0	0	0	0	0	2	intercellular
cells in white pulp in Spleen	Endothelial Cells in Colon	1	0	0	0	0	0	1	intercellular
Muscle Cells in Muscle, Skeletal	germinal center cells in Lymph Nodes	1	0	0	0	0	0	1	intercellular
glandular cells in Adrenal Glands	cells in molecular layer in Cerebellum	2	0	0	0	0	0	2	intercellular
Fibroblasts in Skin	ovarian stroma cells in Ovary	2	0	0	0	0	0	2	intercellular
Neurons in Cerebral Cortex	Endothelial Cells in Cerebral Cortex	3	0	0	0	0	0	3	intercellular
Pneumocytes in Lung	cells in seminiferous ducts in Testis	4	0	0	0	0	0	4	intercellular
epidermal cells in Skin	Endothelial Cells in Cerebral Cortex	2	0	0	0	0	0	2	intercellular
Pneumocytes in Lung	Insulin-Secreting Cells in Pancreas	6	0	0	0	0	0	6	intercellular
urothelial cells in Urinary Bladder	Keratinocytes in Skin	1	0	0	0	0	0	1	intercellular
Melanocytes in Skin	Neurons in Cerebral Cortex	1	0	0	0	0	0	1	intercellular
cells in seminiferous ducts in Testis	non-germinal center cells in Lymph Nodes	1	0	0	0	0	0	1	intercellular
glandular cells in Uterus	Neuroglia in Lateral Ventricles	1	0	0	0	0	0	1	intercellular
Microtubules in Kidney	Mesangial Cells in Kidney	9	0	0	0	0	0	9	intercellular
cells in molecular layer in Cerebellum	Neurons in Hippocampus	3	0	0	0	0	0	3	intercellular
glandular cells in Intestine, Small	Neuropil in Cerebral Cortex	1	0	0	0	0	0	1	intercellular
cells in granular layer in Cerebellum	Leydig Cells in Testis	2	0	0	0	0	0	2	intercellular
cells in endometrial stroma in Uterus	cells in endometrial stroma in Uterus	55983	28	14	53	16	4	56098	intracellular
cells in seminiferous ducts in Testis	cells in red pulp in Spleen	2	0	0	0	0	0	2	intercellular
Neurons in Colon	Epithelial Cells in Vagina	2	0	0	0	0	0	2	intercellular
glandular cells in Breast	Epithelial Cells in Esophagus	2	0	0	0	0	0	2	intercellular
Purkinje Cells in Cerebellum	Epithelial Cells in Palatine Tonsil	1	0	0	0	0	0	1	intercellular
Epithelial Cells in Bronchi	glandular cells in Intestine, Small	3	0	0	0	0	0	3	intercellular
Neuropil in Cerebral Cortex	Neurons in Hippocampus	6	0	0	0	0	0	6	intercellular
Epithelial Cells in Cervix Uteri	Epithelial Cells in Esophagus	5	0	0	0	0	0	5	intercellular
glandular cells in Stomach	Muscle Cells in Myocardium	1	0	0	0	0	0	1	intercellular
Epithelial Cells in Esophagus	Mesangial Cells in Kidney	5	0	0	0	0	0	5	intercellular
non-germinal center cells in Lymph Nodes	Mesangial Cells in Kidney	3	0	0	0	0	0	3	intercellular
cells in seminiferous ducts in Testis	Neuropil in Cerebral Cortex	2	0	0	0	0	0	2	intercellular
Purkinje Cells in Cerebellum	Endothelial Cells in Cerebral Cortex	2	0	0	0	0	0	2	intercellular
glandular cells in Intestine, Small	Pneumocytes in Lung	1	0	0	0	0	0	1	intercellular
Keratinocytes in Skin	Muscle Cells in Myocardium	5	0	0	0	0	0	5	intercellular
cells in endometrial stroma in Uterus	glandular cells in Duodenum	1	0	0	0	0	0	1	intercellular
Epithelial Cells in Esophagus	Keratinocytes in Skin	5	0	0	0	0	0	5	intercellular
ovarian stroma cells in Ovary	Purkinje Cells in Cerebellum	1	0	0	0	0	0	1	intercellular
Hepatocytes in Liver	Muscle Cells in Myocardium	9	0	0	0	0	0	9	intercellular
Melanocytes in Skin	non-germinal center cells in Palatine Tonsil	1	0	0	0	0	0	1	intercellular
Epithelial Cells in Bronchi	Pneumocytes in Lung	9	0	0	0	0	0	9	intercellular
Endothelial Cells in Colon	Pneumocytes in Lung	3	0	0	0	0	0	3	intercellular
Neuroglia in Hippocampus	cells in granular layer in Cerebellum	1	0	0	0	0	0	1	intercellular
epidermal cells in Skin	cells in white pulp in Spleen	1	0	0	0	0	0	1	intercellular
Epithelial Cells in Palatine Tonsil	glandular cells in Colon	1	0	0	0	0	0	1	intercellular
Epithelial Cells in Mouth Mucosa	non-germinal center cells in Lymph Nodes	1	0	0	0	0	0	1	intercellular
Neurons in Hippocampus	bile duct cells in Liver	1	0	0	0	0	0	1	intercellular
Microtubules in Kidney	Hepatocytes in Liver	10	0	0	0	0	0	10	intercellular
Mesangial Cells in Kidney	Neurons in Lateral Ventricles	4	0	0	0	0	0	4	intercellular
Melanocytes in Skin	Endothelial Cells in Colon	2	0	0	0	0	0	2	intercellular
Blood	Langerhans Cells in Skin	2	0	0	0	0	0	2	intercellular
cells in white pulp in Spleen	exocrine glandular cells in Pancreas	1	0	0	0	0	0	1	intercellular
Microtubules in Kidney	cells in endometrial stroma in Uterus	3	0	0	0	0	0	3	intercellular
Hematopoietic Stem Cells in Bone Marrow	glandular cells in Intestine, Small	3	0	0	0	0	0	3	intercellular
Epithelial Cells in Bronchi	Hematopoietic Stem Cells in Bone Marrow	2	0	0	0	0	0	2	intercellular
glandular cells in Intestine, Small	Neurons in Hippocampus	5	0	0	0	0	0	5	intercellular
Myocytes, Smooth Muscle in Muscle, Smooth	cells in white pulp in Spleen	1	0	0	0	0	0	1	intercellular
cells in molecular layer in Cerebellum	Fibroblasts in Skin	1	0	0	0	0	0	1	intercellular
Neuroglia in Cerebral Cortex	Purkinje Cells in Cerebellum	3	0	0	0	0	0	3	intercellular
glandular cells in Adrenal Glands	glandular cells in Salivary Glands	2	0	0	0	0	0	2	intercellular
follicle cells in Ovary	exocrine glandular cells in Pancreas	5	0	0	0	0	0	5	intercellular
Pneumocytes in Lung	Keratinocytes in Skin	6	0	0	0	0	0	6	intercellular
germinal center cells in Lymph Nodes	Epithelial Cells in Vagina	2	0	0	0	0	0	2	intercellular
Muscle Cells in Myocardium	Neurons in Hippocampus	8	0	0	0	0	0	8	intercellular
Mesangial Cells in Kidney	glandular cells in Colon	2	0	0	0	0	0	2	intercellular
Muscle Cells in Myocardium	Insulin-Secreting Cells in Pancreas	6	0	0	0	0	0	6	intercellular
bile duct cells in Liver	bile duct cells in Liver	45478	1084	1134	773	216	94	48779	intracellular
cells in seminiferous ducts in Testis	Epithelial Cells in Esophagus	2	0	0	0	0	0	2	intercellular
Myocytes, Smooth Muscle in Muscle, Smooth	Mesangial Cells in Kidney	4	0	0	0	0	0	4	intercellular
Muscle Cells in Muscle, Skeletal	glandular cells in Stomach	1	0	0	0	0	0	1	intercellular
germinal center cells in Lymph Nodes	Neurons in Lateral Ventricles	1	0	0	0	0	0	1	intercellular
non-germinal center cells in Lymph Nodes	Epithelial Cells in Vagina	2	0	0	0	0	0	2	intercellular
exocrine glandular cells in Pancreas	cells in granular layer in Cerebellum	1	0	0	0	0	0	1	intercellular
Hepatocytes in Liver	follicle cells in Ovary	2	0	0	0	0	0	2	intercellular
Neuroglia in Lateral Ventricles	ovarian stroma cells in Ovary	2	0	0	0	0	0	2	intercellular
cells in endometrial stroma in Uterus	Epithelial Cells in Cervix Uteri	2	0	0	0	0	0	2	intercellular
Neuroglia in Hippocampus	Epithelial Cells in Esophagus	1	0	0	0	0	0	1	intercellular
non-germinal center cells in Lymph Nodes	glandular cells in Thyroid Gland	1	0	0	0	0	0	1	intercellular
cells in granular layer in Cerebellum	Neuroglia in Hippocampus	3	0	0	0	0	0	3	intercellular
Hepatocytes in Liver	Mesangial Cells in Kidney	7	0	0	0	0	0	7	intercellular
Hematopoietic Stem Cells in Bone Marrow	germinal center cells in Lymph Nodes	3	0	0	0	0	0	3	intercellular
Epithelial Cells in Palatine Tonsil	Mesangial Cells in Kidney	5	0	0	0	0	0	5	intercellular
Langerhans Cells in Skin	non-germinal center cells in Lymph Nodes	1	0	0	0	0	0	1	intercellular
Microtubules in Kidney	Epithelial Cells in Vagina	4	0	0	0	0	0	4	intercellular
Hematopoietic Stem Cells in Bone Marrow	Hematopoietic Stem Cells in Bone Marrow	91666	80	30	44	26	9	91855	intracellular
Muscle Cells in Muscle, Skeletal	exocrine glandular cells in Pancreas	2	0	0	0	0	0	2	intercellular
Myocytes, Smooth Muscle in Muscle, Smooth	Hematopoietic Stem Cells in Bone Marrow	4	0	0	0	0	0	4	intercellular
Microtubules in Kidney	Neuroglia in Lateral Ventricles	1	0	0	0	0	0	1	intercellular
Muscle Cells in Myocardium	urothelial cells in Urinary Bladder	2	0	0	0	0	0	2	intercellular
Neurons in Hippocampus	Pneumocytes in Lung	5	0	0	0	0	0	5	intercellular
cells in seminiferous ducts in Testis	glandular cells in Thyroid Gland	4	0	0	0	0	0	4	intercellular
glandular cells in Breast	Epithelial Cells in Vagina	2	0	0	0	0	0	2	intercellular
Microtubules in Kidney	Epithelial Cells in Cervix Uteri	4	0	0	0	0	0	4	intercellular
cells in endometrial stroma in Uterus	Neuroglia in Cerebral Cortex	3	0	0	0	0	0	3	intercellular
Neurons in Colon	glandular cells in Adrenal Glands	1	0	0	0	0	0	1	intercellular
Epithelial Cells in Esophagus	glandular cells in Duodenum	1	0	0	0	0	0	1	intercellular
cells in endometrial stroma in Uterus	Neuropil in Cerebral Cortex	2	0	0	0	0	0	2	intercellular
Epithelial Cells in Palatine Tonsil	cells in red pulp in Spleen	3	0	0	0	0	0	3	intercellular
urothelial cells in Urinary Bladder	Neuroglia in Hippocampus	2	0	0	0	0	0	2	intercellular
germinal center cells in Lymph Nodes	Epithelial Cells in Esophagus	2	0	0	0	0	0	2	intercellular
glandular cells in Parathyroid Glands	exocrine glandular cells in Pancreas	1	0	0	0	0	0	1	intercellular
cells in red pulp in Spleen	non-germinal center cells in Lymph Nodes	2	0	0	0	0	0	2	intercellular
cells in granular layer in Cerebellum	follicle cells in Ovary	1	0	0	0	0	0	1	intercellular
cells in granular layer in Cerebellum	Purkinje Cells in Cerebellum	5	0	0	0	0	0	5	intercellular
cells in seminiferous ducts in Testis	Epithelial Cells in Cervix Uteri	2	0	0	0	0	0	2	intercellular
Microtubules in Kidney	Neurons in Colon	2	0	0	0	0	0	2	intercellular
Microtubules in Kidney	cells in white pulp in Spleen	3	0	0	0	0	0	3	intercellular
Neurons in Colon	Macrophages in Lung	4	0	0	0	0	0	4	intercellular
glandular cells in Duodenum	Mesangial Cells in Kidney	1	0	0	0	0	0	1	intercellular
Hematopoietic Stem Cells in Bone Marrow	glandular cells in Thyroid Gland	1	0	0	0	0	0	1	intercellular
glandular cells in Stomach	cells in granular layer in Cerebellum	1	0	0	0	0	0	1	intercellular
Neuroglia in Cerebral Cortex	glandular cells in Breast	1	0	0	0	0	0	1	intercellular
Muscle Cells in Muscle, Skeletal	Langerhans Cells in Skin	1	0	0	0	0	0	1	intercellular
Endothelial Cells in Cerebral Cortex	bile duct cells in Liver	3	0	0	0	0	0	3	intercellular
Keratinocytes in Skin	Endothelial Cells in Colon	3	0	0	0	0	0	3	intercellular
Mesangial Cells in Kidney	Epithelial Cells in Palatine Tonsil	4	0	0	0	0	0	4	intercellular
Macrophages in Lung	Epithelial Cells in Bronchi	6	0	0	0	0	0	6	intercellular
Keratinocytes in Skin	Hematopoietic Stem Cells in Bone Marrow	2	0	0	0	0	0	2	intercellular
Microtubules in Kidney	cells in seminiferous ducts in Testis	2	0	0	0	0	0	2	intercellular
Neurons in Colon	Neurons in Hippocampus	4	0	0	0	0	0	4	intercellular
Neurons in Hippocampus	Epithelial Cells in Bronchi	1	0	0	0	0	0	1	intercellular
Muscle Cells in Myocardium	Keratinocytes in Skin	6	0	0	0	0	0	6	intercellular
Lymphocytes in Appendix	cells in white pulp in Spleen	1	0	0	0	0	0	1	intercellular
Langerhans Cells in Skin	Neuroglia in Lateral Ventricles	1	0	0	0	0	0	1	intercellular
Blood	epidermal cells in Skin	3	0	0	0	0	0	3	intercellular
non-germinal center cells in Lymph Nodes	Epithelial Cells in Mouth Mucosa	2	0	0	0	0	0	2	intercellular
glandular cells in Stomach	Hepatocytes in Liver	2	0	0	0	0	0	2	intercellular
glandular cells in Intestine, Small	non-germinal center cells in Lymph Nodes	1	0	0	0	0	0	1	intercellular
Keratinocytes in Skin	Keratinocytes in Skin	85512	388	160	242	81	32	86415	intracellular
Mesangial Cells in Kidney	Epithelial Cells in Cervix Uteri	4	0	0	0	0	0	4	intercellular
Epithelial Cells in Vagina	Epithelial Cells in Cervix Uteri	4	0	0	0	0	0	4	intercellular
Epithelial Cells in Cervix Uteri	Neurons in Colon	1	0	0	0	0	0	1	intercellular
Blood	Adipocytes in Breast	2	0	0	0	0	0	2	intercellular
Epithelial Cells in Cervix Uteri	urothelial cells in Urinary Bladder	4	0	0	0	0	0	4	intercellular
epidermal cells in Skin	Hematopoietic Stem Cells in Bone Marrow	1	0	0	0	0	0	1	intercellular
cells in endometrial stroma in Uterus	Neurons in Cerebral Cortex	3	0	0	0	0	0	3	intercellular
Muscle Cells in Myocardium	glandular cells in Colon	2	0	0	0	0	0	2	intercellular
Microtubules in Kidney	Blood	1	0	0	0	0	0	1	intercellular
glandular cells in Intestine, Small	glandular cells in Stomach	3	0	0	0	0	0	3	intercellular
Neurons in Hippocampus	Neuroglia in Cerebral Cortex	3	0	0	0	0	0	3	intercellular
Insulin-Secreting Cells in Pancreas	Neuropil in Cerebral Cortex	1	0	0	0	0	0	1	intercellular
Macrophages in Lung	glandular cells in Colon	3	0	0	0	0	0	3	intercellular
bile duct cells in Liver	glandular cells in Duodenum	1	0	0	0	0	0	1	intercellular
cells in endometrial stroma in Uterus	Microtubules in Kidney	11	0	0	0	0	0	11	intercellular
Muscle Cells in Myocardium	Epithelial Cells in Palatine Tonsil	2	0	0	0	0	0	2	intercellular
Neuroglia in Lateral Ventricles	epidermal cells in Skin	1	0	0	0	0	0	1	intercellular
Microtubules in Kidney	Muscle Cells in Muscle, Skeletal	2	0	0	0	0	0	2	intercellular
non-germinal center cells in Lymph Nodes	Microtubules in Kidney	3	0	0	0	0	0	3	intercellular
cells in red pulp in Spleen	Epithelial Cells in Esophagus	1	0	0	0	0	0	1	intercellular
cells in endometrial stroma in Uterus	Mesangial Cells in Kidney	11	0	0	0	0	0	11	intercellular
Mesangial Cells in Kidney	Muscle Cells in Myocardium	8	0	0	0	0	0	8	intercellular
Macrophages in Lung	Epithelial Cells in Palatine Tonsil	7	0	0	0	0	0	7	intercellular
Leydig Cells in Testis	Keratinocytes in Skin	2	0	0	0	0	0	2	intercellular
cells in molecular layer in Cerebellum	Endothelial Cells in Cerebral Cortex	2	0	0	0	0	0	2	intercellular
Neurons in Hippocampus	Epithelial Cells in Mouth Mucosa	1	0	0	0	0	0	1	intercellular
Epithelial Cells in Vagina	Muscle Cells in Muscle, Skeletal	2	0	0	0	0	0	2	intercellular
Hematopoietic Stem Cells in Bone Marrow	exocrine glandular cells in Pancreas	3	0	0	0	0	0	3	intercellular
Macrophages in Lung	Muscle Cells in Muscle, Skeletal	11	0	0	0	0	0	11	intercellular
Neuroglia in Lateral Ventricles	glandular cells in Breast	1	0	0	0	0	0	1	intercellular
Macrophages in Lung	Epithelial Cells in Mouth Mucosa	6	0	0	0	0	0	6	intercellular
cells in granular layer in Cerebellum	glandular cells in Adrenal Glands	2	0	0	0	0	0	2	intercellular
Insulin-Secreting Cells in Pancreas	Hematopoietic Stem Cells in Bone Marrow	3	0	0	0	0	0	3	intercellular
Melanocytes in Skin	Hepatocytes in Liver	2	0	0	0	0	0	2	intercellular
glandular cells in Intestine, Small	cells in endometrial stroma in Uterus	1	0	0	0	0	0	1	intercellular
Epithelial Cells in Bronchi	germinal center cells in Palatine Tonsil	1	0	0	0	0	0	1	intercellular
glandular cells in Colon	Epithelial Cells in Palatine Tonsil	2	0	0	0	0	0	2	intercellular
Endothelial Cells in Colon	glandular cells in Colon	2	0	0	0	0	0	2	intercellular
follicle cells in Ovary	Fibroblasts in Skin	4	0	0	0	0	0	4	intercellular
Myocytes, Smooth Muscle in Muscle, Smooth	glandular cells in Intestine, Small	1	0	0	0	0	0	1	intercellular
Insulin-Secreting Cells in Pancreas	Endothelial Cells in Colon	6	0	0	0	0	0	6	intercellular
Macrophages in Lung	glandular cells in Breast	3	0	0	0	0	0	3	intercellular
Epithelial Cells in Mouth Mucosa	Neuropil in Cerebral Cortex	3	0	0	0	0	0	3	intercellular
Langerhans Cells in Skin	Neurons in Lateral Ventricles	1	0	0	0	0	0	1	intercellular
Blood	glandular cells in Uterus	1	0	0	0	0	0	1	intercellular
cells in seminiferous ducts in Testis	urothelial cells in Urinary Bladder	2	0	0	0	0	0	2	intercellular
Blood	bile duct cells in Liver	6	0	0	0	0	0	6	intercellular
follicle cells in Ovary	Leydig Cells in Testis	4	0	0	0	0	0	4	intercellular
germinal center cells in Lymph Nodes	epidermal cells in Skin	2	0	0	0	0	0	2	intercellular
urothelial cells in Urinary Bladder	Insulin-Secreting Cells in Pancreas	2	0	0	0	0	0	2	intercellular
Pneumocytes in Lung	Blood	1	0	0	0	0	0	1	intercellular
Fibroblasts in Skin	Epithelial Cells in Palatine Tonsil	2	0	0	0	0	0	2	intercellular
follicle cells in Ovary	Keratinocytes in Skin	3	0	0	0	0	0	3	intercellular
Neurons in Colon	Insulin-Secreting Cells in Pancreas	4	0	0	0	0	0	4	intercellular
glandular cells in Intestine, Small	Epithelial Cells in Esophagus	1	0	0	0	0	0	1	intercellular
Keratinocytes in Skin	Myocytes, Smooth Muscle in Muscle, Smooth	1	0	0	0	0	0	1	intercellular
glandular cells in Uterus	Neurons in Hippocampus	2	0	0	0	0	0	2	intercellular
Neurons in Colon	Mesangial Cells in Kidney	3	0	0	0	0	0	3	intercellular
Myocytes, Smooth Muscle in Muscle, Smooth	Pneumocytes in Lung	5	0	0	0	0	0	5	intercellular
cells in red pulp in Spleen	germinal center cells in Lymph Nodes	2	0	0	0	0	0	2	intercellular
epidermal cells in Skin	epidermal cells in Skin	94821	388	160	242	81	32	95724	intracellular
Fibroblasts in Skin	Hematopoietic Stem Cells in Bone Marrow	5	0	0	0	0	0	5	intercellular
Epithelial Cells in Bronchi	Epithelial Cells in Vagina	4	0	0	0	0	0	4	intercellular
Endothelial Cells in Colon	Neurons in Hippocampus	4	0	0	0	0	0	4	intercellular
Muscle Cells in Myocardium	glandular cells in Breast	2	0	0	0	0	0	2	intercellular
Neuroglia in Hippocampus	Endothelial Cells in Cerebral Cortex	5	0	0	0	0	0	5	intercellular
Muscle Cells in Myocardium	Mesangial Cells in Kidney	13	0	0	0	0	0	13	intercellular
Endothelial Cells in Colon	Epithelial Cells in Vagina	2	0	0	0	0	0	2	intercellular
Blood	Neuroglia in Lateral Ventricles	1	0	0	0	0	0	1	intercellular
glandular cells in Colon	glandular cells in Rectum	1	0	0	0	0	0	1	intercellular
Melanocytes in Skin	Neuroglia in Cerebral Cortex	1	0	0	0	0	0	1	intercellular
Insulin-Secreting Cells in Pancreas	glandular cells in Adrenal Glands	5	0	0	0	0	0	5	intercellular
ovarian stroma cells in Ovary	ovarian stroma cells in Ovary	48486	108	64	38	32	11	48739	intracellular
epidermal cells in Skin	Macrophages in Lung	5	0	0	0	0	0	5	intercellular
glandular cells in Colon	Melanocytes in Skin	1	0	0	0	0	0	1	intercellular
Muscle Cells in Myocardium	Muscle Cells in Muscle, Skeletal	5	0	0	0	0	0	5	intercellular
Macrophages in Lung	glandular cells in Rectum	1	0	0	0	0	0	1	intercellular
Muscle Cells in Muscle, Skeletal	epidermal cells in Skin	1	0	0	0	0	0	1	intercellular
Hematopoietic Stem Cells in Bone Marrow	Mesangial Cells in Kidney	7	0	0	0	0	0	7	intercellular
glandular cells in Stomach	Macrophages in Lung	1	0	0	0	0	0	1	intercellular
cells in endometrial stroma in Uterus	Neurons in Hippocampus	4	0	0	0	0	0	4	intercellular
cells in white pulp in Spleen	glandular cells in Thyroid Gland	1	0	0	0	0	0	1	intercellular
Hepatocytes in Liver	Macrophages in Lung	19	0	0	0	0	0	19	intercellular
cells in red pulp in Spleen	Epithelial Cells in Palatine Tonsil	3	0	0	0	0	0	3	intercellular
glandular cells in Thyroid Gland	Hepatocytes in Liver	2	0	0	0	0	0	2	intercellular
non-germinal center cells in Lymph Nodes	cells in seminiferous ducts in Testis	2	0	0	0	0	0	2	intercellular
Pneumocytes in Lung	Epithelial Cells in Mouth Mucosa	4	0	0	0	0	0	4	intercellular
Fibroblasts in Skin	Neurons in Lateral Ventricles	1	0	0	0	0	0	1	intercellular
Pneumocytes in Lung	Epithelial Cells in Vagina	4	0	0	0	0	0	4	intercellular
Microtubules in Kidney	glandular cells in Intestine, Small	2	0	0	0	0	0	2	intercellular
Keratinocytes in Skin	cells in red pulp in Spleen	2	0	0	0	0	0	2	intercellular
Hematopoietic Stem Cells in Bone Marrow	non-germinal center cells in Lymph Nodes	3	0	0	0	0	0	3	intercellular
Microtubules in Kidney	Microtubules in Kidney	112102	1274	944	481	160	58	115019	intracellular
Neurons in Colon	Lymphocytes in Appendix	2	0	0	0	0	0	2	intercellular
Endothelial Cells in Cerebral Cortex	Neuroglia in Hippocampus	6	0	0	0	0	0	6	intercellular
Endothelial Cells in Colon	Neurons in Cerebral Cortex	2	0	0	0	0	0	2	intercellular
glandular cells in Stomach	glandular cells in Colon	1	0	0	0	0	0	1	intercellular
bile duct cells in Liver	Macrophages in Lung	1	0	0	0	0	0	1	intercellular
Blood	cells in red pulp in Spleen	10	0	0	0	0	0	10	intercellular
cells in molecular layer in Cerebellum	cells in granular layer in Cerebellum	1	0	0	0	0	0	1	intercellular
Hematopoietic Stem Cells in Bone Marrow	Endothelial Cells in Cerebral Cortex	1	0	0	0	0	0	1	intercellular
germinal center cells in Lymph Nodes	exocrine glandular cells in Pancreas	1	0	0	0	0	0	1	intercellular
Insulin-Secreting Cells in Pancreas	Purkinje Cells in Cerebellum	1	0	0	0	0	0	1	intercellular
glandular cells in Rectum	Endothelial Cells in Colon	1	0	0	0	0	0	1	intercellular
cells in seminiferous ducts in Testis	Fibroblasts in Skin	2	0	0	0	0	0	2	intercellular
Macrophages in Lung	Keratinocytes in Skin	9	0	0	0	0	0	9	intercellular
Neurons in Colon	Muscle Cells in Myocardium	3	0	0	0	0	0	3	intercellular
Blood	Neurons in Lateral Ventricles	1	0	0	0	0	0	1	intercellular
cells in granular layer in Cerebellum	Neurons in Lateral Ventricles	1	0	0	0	0	0	1	intercellular
non-germinal center cells in Lymph Nodes	Epithelial Cells in Cervix Uteri	2	0	0	0	0	0	2	intercellular
Epithelial Cells in Cervix Uteri	Fibroblasts in Skin	1	0	0	0	0	0	1	intercellular
glandular cells in Intestine, Small	exocrine glandular cells in Pancreas	2	0	0	0	0	0	2	intercellular
Leydig Cells in Testis	Mesangial Cells in Kidney	5	0	0	0	0	0	5	intercellular
Epithelial Cells in Esophagus	Muscle Cells in Myocardium	1	0	0	0	0	0	1	intercellular
Muscle Cells in Muscle, Skeletal	Muscle Cells in Myocardium	5	0	0	0	0	0	5	intercellular
Endothelial Cells in Cerebral Cortex	glandular cells in Adrenal Glands	1	0	0	0	0	0	1	intercellular
Muscle Cells in Myocardium	exocrine glandular cells in Pancreas	3	0	0	0	0	0	3	intercellular
Neurons in Colon	Langerhans Cells in Skin	1	0	0	0	0	0	1	intercellular
exocrine glandular cells in Pancreas	glandular cells in Stomach	2	0	0	0	0	0	2	intercellular
glandular cells in Intestine, Small	Epithelial Cells in Vagina	1	0	0	0	0	0	1	intercellular
cells in seminiferous ducts in Testis	Hematopoietic Stem Cells in Bone Marrow	1	0	0	0	0	0	1	intercellular
Neurons in Cerebral Cortex	Muscle Cells in Muscle, Skeletal	1	0	0	0	0	0	1	intercellular
Neuroglia in Hippocampus	Epithelial Cells in Palatine Tonsil	1	0	0	0	0	0	1	intercellular
Hepatocytes in Liver	Muscle Cells in Muscle, Skeletal	6	0	0	0	0	0	6	intercellular
Endothelial Cells in Colon	glandular cells in Stomach	1	0	0	0	0	0	1	intercellular
exocrine glandular cells in Pancreas	Endothelial Cells in Colon	3	0	0	0	0	0	3	intercellular
germinal center cells in Lymph Nodes	Langerhans Cells in Skin	2	0	0	0	0	0	2	intercellular
Muscle Cells in Muscle, Skeletal	Epithelial Cells in Bronchi	2	0	0	0	0	0	2	intercellular
Endothelial Cells in Cerebral Cortex	Macrophages in Lung	1	0	0	0	0	0	1	intercellular
Blood	Myocytes, Smooth Muscle in Muscle, Smooth	5	0	0	0	0	0	5	intercellular
follicle cells in Ovary	Purkinje Cells in Cerebellum	1	0	0	0	0	0	1	intercellular
Neurons in Hippocampus	follicle cells in Ovary	1	0	0	0	0	0	1	intercellular
Epithelial Cells in Vagina	Keratinocytes in Skin	5	0	0	0	0	0	5	intercellular
Melanocytes in Skin	non-germinal center cells in Lymph Nodes	1	0	0	0	0	0	1	intercellular
Neuroglia in Lateral Ventricles	Pneumocytes in Lung	1	0	0	0	0	0	1	intercellular
Neuroglia in Cerebral Cortex	glandular cells in Adrenal Glands	1	0	0	0	0	0	1	intercellular
Hematopoietic Stem Cells in Bone Marrow	Epithelial Cells in Esophagus	3	0	0	0	0	0	3	intercellular
cells in endometrial stroma in Uterus	glandular cells in Uterus	4	0	0	0	0	0	4	intercellular
urothelial cells in Urinary Bladder	follicle cells in Ovary	1	0	0	0	0	0	1	intercellular
Keratinocytes in Skin	glandular cells in Colon	1	0	0	0	0	0	1	intercellular
Pneumocytes in Lung	Macrophages in Lung	13	0	0	0	0	0	13	intercellular
glandular cells in Uterus	ovarian stroma cells in Ovary	1	0	0	0	0	0	1	intercellular
Fibroblasts in Skin	glandular cells in Intestine, Small	2	0	0	0	0	0	2	intercellular
Purkinje Cells in Cerebellum	germinal center cells in Lymph Nodes	1	0	0	0	0	0	1	intercellular
Pneumocytes in Lung	Pneumocytes in Lung	61851	407	186	443	158	33	63078	intracellular
Neuroglia in Cerebral Cortex	bile duct cells in Liver	3	0	0	0	0	0	3	intercellular
glandular cells in Adrenal Glands	urothelial cells in Urinary Bladder	1	0	0	0	0	0	1	intercellular
Neuroglia in Lateral Ventricles	Microtubules in Kidney	1	0	0	0	0	0	1	intercellular
Macrophages in Lung	glandular cells in Adrenal Glands	2	0	0	0	0	0	2	intercellular
germinal center cells in Lymph Nodes	Hematopoietic Stem Cells in Bone Marrow	1	0	0	0	0	0	1	intercellular
Neuroglia in Hippocampus	Mesangial Cells in Kidney	9	0	0	0	0	0	9	intercellular
Epithelial Cells in Vagina	Mesangial Cells in Kidney	5	0	0	0	0	0	5	intercellular
epidermal cells in Skin	Microtubules in Kidney	3	0	0	0	0	0	3	intercellular
Neurons in Colon	Endothelial Cells in Cerebral Cortex	1	0	0	0	0	0	1	intercellular
Epithelial Cells in Bronchi	Neurons in Colon	1	0	0	0	0	0	1	intercellular
Hepatocytes in Liver	Neurons in Colon	1	0	0	0	0	0	1	intercellular
Neuroglia in Hippocampus	Macrophages in Lung	6	0	0	0	0	0	6	intercellular
glandular cells in Adrenal Glands	Neurons in Cerebral Cortex	1	0	0	0	0	0	1	intercellular
glandular cells in Adrenal Glands	glandular cells in Colon	2	0	0	0	0	0	2	intercellular
Blood	glandular cells in Intestine, Small	2	0	0	0	0	0	2	intercellular
Epithelial Cells in Bronchi	Epithelial Cells in Palatine Tonsil	5	0	0	0	0	0	5	intercellular
Neurons in Colon	glandular cells in Duodenum	1	0	0	0	0	0	1	intercellular
Insulin-Secreting Cells in Pancreas	Endothelial Cells in Cerebral Cortex	2	0	0	0	0	0	2	intercellular
Neuroglia in Cerebral Cortex	Neurons in Hippocampus	6	0	0	0	0	0	6	intercellular
Insulin-Secreting Cells in Pancreas	glandular cells in Uterus	2	0	0	0	0	0	2	intercellular
Epithelial Cells in Cervix Uteri	Myocytes, Smooth Muscle in Muscle, Smooth	1	0	0	0	0	0	1	intercellular
Epithelial Cells in Vagina	Fibroblasts in Skin	1	0	0	0	0	0	1	intercellular
glandular cells in Adrenal Glands	cells in white pulp in Spleen	2	0	0	0	0	0	2	intercellular
Keratinocytes in Skin	Epithelial Cells in Esophagus	1	0	0	0	0	0	1	intercellular
germinal center cells in Lymph Nodes	Microtubules in Kidney	3	0	0	0	0	0	3	intercellular
glandular cells in Colon	glandular cells in Intestine, Small	1	0	0	0	0	0	1	intercellular
Insulin-Secreting Cells in Pancreas	Leydig Cells in Testis	4	0	0	0	0	0	4	intercellular
germinal center cells in Lymph Nodes	glandular cells in Intestine, Small	2	0	0	0	0	0	2	intercellular
cells in seminiferous ducts in Testis	Epithelial Cells in Palatine Tonsil	2	0	0	0	0	0	2	intercellular
Muscle Cells in Myocardium	Neuroglia in Hippocampus	6	0	0	0	0	0	6	intercellular
Langerhans Cells in Skin	Fibroblasts in Skin	1	0	0	0	0	0	1	intercellular
cells in red pulp in Spleen	Mesangial Cells in Kidney	3	0	0	0	0	0	3	intercellular
epidermal cells in Skin	Pneumocytes in Lung	3	0	0	0	0	0	3	intercellular
cells in molecular layer in Cerebellum	Hematopoietic Stem Cells in Bone Marrow	1	0	0	0	0	0	1	intercellular
follicle cells in Ovary	Neurons in Lateral Ventricles	2	0	0	0	0	0	2	intercellular
urothelial cells in Urinary Bladder	Macrophages in Lung	3	0	0	0	0	0	3	intercellular
Keratinocytes in Skin	Epithelial Cells in Vagina	1	0	0	0	0	0	1	intercellular
Neurons in Hippocampus	Neurons in Cerebral Cortex	5	0	0	0	0	0	5	intercellular
exocrine glandular cells in Pancreas	Insulin-Secreting Cells in Pancreas	9	0	0	0	0	0	9	intercellular
Epithelial Cells in Cervix Uteri	germinal center cells in Palatine Tonsil	1	0	0	0	0	0	1	intercellular
glandular cells in Intestine, Small	Neuroglia in Cerebral Cortex	1	0	0	0	0	0	1	intercellular
glandular cells in Intestine, Small	Hepatocytes in Liver	5	0	0	0	0	0	5	intercellular
Leydig Cells in Testis	Neurons in Colon	1	0	0	0	0	0	1	intercellular
exocrine glandular cells in Pancreas	Muscle Cells in Muscle, Skeletal	6	0	0	0	0	0	6	intercellular
follicle cells in Ovary	cells in molecular layer in Cerebellum	1	0	0	0	0	0	1	intercellular
Hematopoietic Stem Cells in Bone Marrow	Epithelial Cells in Palatine Tonsil	4	0	0	0	0	0	4	intercellular
cells in white pulp in Spleen	Neurons in Cerebral Cortex	2	0	0	0	0	0	2	intercellular
glandular cells in Intestine, Small	Neurons in Colon	3	0	0	0	0	0	3	intercellular
Neurons in Colon	Pneumocytes in Lung	3	0	0	0	0	0	3	intercellular
glandular cells in Breast	Epithelial Cells in Bronchi	2	0	0	0	0	0	2	intercellular
Epithelial Cells in Mouth Mucosa	Epithelial Cells in Cervix Uteri	4	0	0	0	0	0	4	intercellular
Neuropil in Cerebral Cortex	Pneumocytes in Lung	2	0	0	0	0	0	2	intercellular
glandular cells in Colon	glandular cells in Stomach	1	0	0	0	0	0	1	intercellular
glandular cells in Seminal Vesicles	glandular cells in Seminal Vesicles	94594	7	4	2	0	0	94607	intracellular
Hepatocytes in Liver	Epithelial Cells in Mouth Mucosa	8	0	0	0	0	0	8	intercellular
Epithelial Cells in Esophagus	Epithelial Cells in Palatine Tonsil	5	0	0	0	0	0	5	intercellular
Insulin-Secreting Cells in Pancreas	Epithelial Cells in Esophagus	3	0	0	0	0	0	3	intercellular
Endothelial Cells in Colon	Neurons in Colon	2	0	0	0	0	0	2	intercellular
Neurons in Lateral Ventricles	Neurons in Cerebral Cortex	4	0	0	0	0	0	4	intercellular
germinal center cells in Lymph Nodes	Myocytes, Smooth Muscle in Muscle, Smooth	3	0	0	0	0	0	3	intercellular
Melanocytes in Skin	Melanocytes in Skin	73991	388	160	242	81	32	74894	intracellular
Epithelial Cells in Vagina	Neurons in Colon	1	0	0	0	0	0	1	intercellular
Leydig Cells in Testis	bile duct cells in Liver	1	0	0	0	0	0	1	intercellular
Epithelial Cells in Palatine Tonsil	Endothelial Cells in Cerebral Cortex	4	0	0	0	0	0	4	intercellular
cells in granular layer in Cerebellum	Keratinocytes in Skin	1	0	0	0	0	0	1	intercellular
Insulin-Secreting Cells in Pancreas	Lymphocytes in Appendix	1	0	0	0	0	0	1	intercellular
glandular cells in Adrenal Glands	Insulin-Secreting Cells in Pancreas	5	0	0	0	0	0	5	intercellular
Melanocytes in Skin	Muscle Cells in Myocardium	3	0	0	0	0	0	3	intercellular
germinal center cells in Lymph Nodes	Fibroblasts in Skin	3	0	0	0	0	0	3	intercellular
cells in red pulp in Spleen	Neuroglia in Cerebral Cortex	1	0	0	0	0	0	1	intercellular
Keratinocytes in Skin	Hepatocytes in Liver	3	0	0	0	0	0	3	intercellular
Microtubules in Kidney	Neurons in Hippocampus	5	0	0	0	0	0	5	intercellular
Epithelial Cells in Vagina	germinal center cells in Lymph Nodes	1	0	0	0	0	0	1	intercellular
Mesangial Cells in Kidney	glandular cells in Uterus	3	0	0	0	0	0	3	intercellular
Epithelial Cells in Bronchi	Macrophages in Lung	11	0	0	0	0	0	11	intercellular
exocrine glandular cells in Pancreas	Lymphocytes in Appendix	1	0	0	0	0	0	1	intercellular
Neurons in Lateral Ventricles	Insulin-Secreting Cells in Pancreas	2	0	0	0	0	0	2	intercellular
Epithelial Cells in Bronchi	cells in white pulp in Spleen	3	0	0	0	0	0	3	intercellular
Pneumocytes in Lung	glandular cells in Stomach	1	0	0	0	0	0	1	intercellular
Purkinje Cells in Cerebellum	non-germinal center cells in Palatine Tonsil	1	0	0	0	0	0	1	intercellular
Macrophages in Lung	Pneumocytes in Lung	18	0	0	0	0	0	18	intercellular
glandular cells in Uterus	exocrine glandular cells in Pancreas	1	0	0	0	0	0	1	intercellular
Neuropil in Cerebral Cortex	Muscle Cells in Muscle, Skeletal	1	0	0	0	0	0	1	intercellular
Leydig Cells in Testis	cells in seminiferous ducts in Testis	4	0	0	0	0	0	4	intercellular
Neuroglia in Cerebral Cortex	cells in granular layer in Cerebellum	1	0	0	0	0	0	1	intercellular
non-germinal center cells in Lymph Nodes	Melanocytes in Skin	3	0	0	0	0	0	3	intercellular
Mesangial Cells in Kidney	Myocytes, Smooth Muscle in Muscle, Smooth	2	0	0	0	0	0	2	intercellular
Blood	glandular cells in Appendix	1	0	0	0	0	0	1	intercellular
Leydig Cells in Testis	Neurons in Hippocampus	5	0	0	0	0	0	5	intercellular
Keratinocytes in Skin	Macrophages in Lung	6	0	0	0	0	0	6	intercellular
glandular cells in Stomach	Epithelial Cells in Esophagus	1	0	0	0	0	0	1	intercellular
Endothelial Cells in Colon	exocrine glandular cells in Pancreas	3	0	0	0	0	0	3	intercellular
Neuroglia in Cerebral Cortex	Adipocytes in Breast	1	0	0	0	0	0	1	intercellular
Endothelial Cells in Cerebral Cortex	glandular cells in Stomach	2	0	0	0	0	0	2	intercellular
Neurons in Lateral Ventricles	Melanocytes in Skin	1	0	0	0	0	0	1	intercellular
germinal center cells in Lymph Nodes	cells in red pulp in Spleen	8	0	0	0	0	0	8	intercellular
cells in white pulp in Spleen	Epithelial Cells in Mouth Mucosa	1	0	0	0	0	0	1	intercellular
Muscle Cells in Muscle, Skeletal	Epithelial Cells in Cervix Uteri	2	0	0	0	0	0	2	intercellular
Neuroglia in Lateral Ventricles	Myocytes, Smooth Muscle in Muscle, Smooth	1	0	0	0	0	0	1	intercellular
Epithelial Cells in Palatine Tonsil	Epithelial Cells in Palatine Tonsil	93344	30	12	0	9	1	93396	intracellular
Neuropil in Cerebral Cortex	glandular cells in Stomach	2	0	0	0	0	0	2	intercellular
cells in endometrial stroma in Uterus	exocrine glandular cells in Pancreas	2	0	0	0	0	0	2	intercellular
cells in seminiferous ducts in Testis	glandular cells in Stomach	1	0	0	0	0	0	1	intercellular
Neurons in Hippocampus	Microtubules in Kidney	9	0	0	0	0	0	9	intercellular
Neuroglia in Lateral Ventricles	Mesangial Cells in Kidney	1	0	0	0	0	0	1	intercellular
glandular cells in Uterus	glandular cells in Duodenum	1	0	0	0	0	0	1	intercellular
Hepatocytes in Liver	Endothelial Cells in Cerebral Cortex	4	0	0	0	0	0	4	intercellular
cells in seminiferous ducts in Testis	cells in granular layer in Cerebellum	1	0	0	0	0	0	1	intercellular
non-germinal center cells in Lymph Nodes	glandular cells in Adrenal Glands	1	0	0	0	0	0	1	intercellular
Pneumocytes in Lung	Lymphocytes in Appendix	2	0	0	0	0	0	2	intercellular
glandular cells in Adrenal Glands	epidermal cells in Skin	3	0	0	0	0	0	3	intercellular
glandular cells in Parathyroid Glands	glandular cells in Adrenal Glands	1	0	0	0	0	0	1	intercellular
cells in red pulp in Spleen	Muscle Cells in Myocardium	3	0	0	0	0	0	3	intercellular
Neuroglia in Cerebral Cortex	Muscle Cells in Myocardium	4	0	0	0	0	0	4	intercellular
cells in red pulp in Spleen	Epithelial Cells in Bronchi	1	0	0	0	0	0	1	intercellular
Muscle Cells in Muscle, Skeletal	Neuropil in Cerebral Cortex	2	0	0	0	0	0	2	intercellular
Mesangial Cells in Kidney	glandular cells in Intestine, Small	2	0	0	0	0	0	2	intercellular
Pneumocytes in Lung	Epithelial Cells in Esophagus	4	0	0	0	0	0	4	intercellular
ovarian stroma cells in Ovary	Mesangial Cells in Kidney	5	0	0	0	0	0	5	intercellular
germinal center cells in Lymph Nodes	Neurons in Hippocampus	1	0	0	0	0	0	1	intercellular
epidermal cells in Skin	Keratinocytes in Skin	2	0	0	0	0	0	2	intercellular
germinal center cells in Lymph Nodes	cells in seminiferous ducts in Testis	2	0	0	0	0	0	2	intercellular
cells in white pulp in Spleen	Langerhans Cells in Skin	1	0	0	0	0	0	1	intercellular
Neuroglia in Hippocampus	myoepithelial cells in Breast	1	0	0	0	0	0	1	intercellular
Hematopoietic Stem Cells in Bone Marrow	Macrophages in Lung	12	0	0	0	0	0	12	intercellular
Neuroglia in Lateral Ventricles	Adipocytes in Breast	1	0	0	0	0	0	1	intercellular
Macrophages in Lung	Neuroglia in Cerebral Cortex	4	0	0	0	0	0	4	intercellular
Macrophages in Lung	glandular cells in Stomach	2	0	0	0	0	0	2	intercellular
epidermal cells in Skin	Mesangial Cells in Kidney	3	0	0	0	0	0	3	intercellular
cells in endometrial stroma in Uterus	Langerhans Cells in Skin	2	0	0	0	0	0	2	intercellular
Langerhans Cells in Skin	Hepatocytes in Liver	2	0	0	0	0	0	2	intercellular
ovarian stroma cells in Ovary	Pneumocytes in Lung	5	0	0	0	0	0	5	intercellular
cells in endometrial stroma in Uterus	Endothelial Cells in Colon	2	0	0	0	0	0	2	intercellular
cells in seminiferous ducts in Testis	Endothelial Cells in Cerebral Cortex	1	0	0	0	0	0	1	intercellular
cells in granular layer in Cerebellum	epidermal cells in Skin	1	0	0	0	0	0	1	intercellular
Neurons in Cerebral Cortex	Neuroglia in Lateral Ventricles	1	0	0	0	0	0	1	intercellular
germinal center cells in Lymph Nodes	bile duct cells in Liver	5	0	0	0	0	0	5	intercellular
cells in granular layer in Cerebellum	Neurons in Cerebral Cortex	3	0	0	0	0	0	3	intercellular
Neurons in Colon	Microtubules in Kidney	3	0	0	0	0	0	3	intercellular
Macrophages in Lung	Epithelial Cells in Nasopharynx	1	0	0	0	0	0	1	intercellular
Epithelial Cells in Bronchi	Epithelial Cells in Mouth Mucosa	4	0	0	0	0	0	4	intercellular
Epithelial Cells in Vagina	urothelial cells in Urinary Bladder	4	0	0	0	0	0	4	intercellular
Fibroblasts in Skin	cells in red pulp in Spleen	3	0	0	0	0	0	3	intercellular
glandular cells in Uterus	Leydig Cells in Testis	1	0	0	0	0	0	1	intercellular
urothelial cells in Urinary Bladder	glandular cells in Breast	2	0	0	0	0	0	2	intercellular
cells in seminiferous ducts in Testis	Neuroglia in Cerebral Cortex	1	0	0	0	0	0	1	intercellular
Neurons in Hippocampus	Neuropil in Cerebral Cortex	2	0	0	0	0	0	2	intercellular
Endothelial Cells in Cerebral Cortex	Endothelial Cells in Cerebral Cortex	56042	165	105	97	49	9	56467	intracellular
Langerhans Cells in Skin	Macrophages in Lung	4	0	0	0	0	0	4	intercellular
Blood	non-germinal center cells in Lymph Nodes	3	0	0	0	0	0	3	intercellular
Hepatocytes in Liver	glandular cells in Breast	3	0	0	0	0	0	3	intercellular
Neurons in Cerebral Cortex	Hematopoietic Stem Cells in Bone Marrow	1	0	0	0	0	0	1	intercellular
Blood	Epithelial Cells in Bronchi	4	0	0	0	0	0	4	intercellular
Blood	cells in endometrial stroma in Uterus	3	0	0	0	0	0	3	intercellular
cells in red pulp in Spleen	Epithelial Cells in Vagina	1	0	0	0	0	0	1	intercellular
Mesangial Cells in Kidney	Lymphocytes in Appendix	2	0	0	0	0	0	2	intercellular
Epithelial Cells in Mouth Mucosa	exocrine glandular cells in Pancreas	1	0	0	0	0	0	1	intercellular
Pneumocytes in Lung	Endothelial Cells in Cerebral Cortex	4	0	0	0	0	0	4	intercellular
glandular cells in Parathyroid Glands	Insulin-Secreting Cells in Pancreas	1	0	0	0	0	0	1	intercellular
Epithelial Cells in Cervix Uteri	exocrine glandular cells in Pancreas	1	0	0	0	0	0	1	intercellular
urothelial cells in Urinary Bladder	Neuroglia in Lateral Ventricles	1	0	0	0	0	0	1	intercellular
Neurons in Cerebral Cortex	Muscle Cells in Myocardium	4	0	0	0	0	0	4	intercellular
Hematopoietic Stem Cells in Bone Marrow	Hepatocytes in Liver	3	0	0	0	0	0	3	intercellular
Epithelial Cells in Cervix Uteri	Endothelial Cells in Cerebral Cortex	4	0	0	0	0	0	4	intercellular
Microtubules in Kidney	germinal center cells in Lymph Nodes	2	0	0	0	0	0	2	intercellular
urothelial cells in Urinary Bladder	glandular cells in Uterus	1	0	0	0	0	0	1	intercellular
Insulin-Secreting Cells in Pancreas	Myocytes, Smooth Muscle in Muscle, Smooth	2	0	0	0	0	0	2	intercellular
Hepatocytes in Liver	Epithelial Cells in Esophagus	8	0	0	0	0	0	8	intercellular
Pneumocytes in Lung	Muscle Cells in Muscle, Skeletal	9	0	0	0	0	0	9	intercellular
Neurons in Cerebral Cortex	Neurons in Lateral Ventricles	3	0	0	0	0	0	3	intercellular
Insulin-Secreting Cells in Pancreas	Hepatocytes in Liver	8	0	0	0	0	0	8	intercellular
Neurons in Cerebral Cortex	Microtubules in Kidney	2	0	0	0	0	0	2	intercellular
Muscle Cells in Myocardium	glandular cells in Adrenal Glands	3	0	0	0	0	0	3	intercellular
Muscle Cells in Muscle, Skeletal	urothelial cells in Urinary Bladder	2	0	0	0	0	0	2	intercellular
glandular cells in Adrenal Glands	Hepatocytes in Liver	1	0	0	0	0	0	1	intercellular
Leydig Cells in Testis	Endothelial Cells in Cerebral Cortex	1	0	0	0	0	0	1	intercellular
glandular cells in Adrenal Glands	Pneumocytes in Lung	5	0	0	0	0	0	5	intercellular
Epithelial Cells in Mouth Mucosa	glandular cells in Uterus	4	0	0	0	0	0	4	intercellular
Leydig Cells in Testis	Muscle Cells in Myocardium	9	0	0	0	0	0	9	intercellular
Insulin-Secreting Cells in Pancreas	Pneumocytes in Lung	9	0	0	0	0	0	9	intercellular
epidermal cells in Skin	Neurons in Hippocampus	1	0	0	0	0	0	1	intercellular
glandular cells in Adrenal Glands	Epithelial Cells in Vagina	2	0	0	0	0	0	2	intercellular
urothelial cells in Urinary Bladder	Myocytes, Smooth Muscle in Muscle, Smooth	1	0	0	0	0	0	1	intercellular
Epithelial Cells in Palatine Tonsil	Endothelial Cells in Colon	3	0	0	0	0	0	3	intercellular
Melanocytes in Skin	Microtubules in Kidney	3	0	0	0	0	0	3	intercellular
cells in seminiferous ducts in Testis	Lymphocytes in Appendix	1	0	0	0	0	0	1	intercellular
Hematopoietic Stem Cells in Bone Marrow	ovarian stroma cells in Ovary	1	0	0	0	0	0	1	intercellular
Hepatocytes in Liver	urothelial cells in Urinary Bladder	2	0	0	0	0	0	2	intercellular
Blood	Muscle Cells in Muscle, Skeletal	13	0	0	0	0	0	13	intercellular
cells in white pulp in Spleen	Melanocytes in Skin	1	0	0	0	0	0	1	intercellular
Epithelial Cells in Palatine Tonsil	germinal center cells in Palatine Tonsil	1	0	0	0	0	0	1	intercellular
Neuroglia in Hippocampus	glandular cells in Uterus	3	0	0	0	0	0	3	intercellular
cells in red pulp in Spleen	Langerhans Cells in Skin	1	0	0	0	0	0	1	intercellular
Melanocytes in Skin	cells in seminiferous ducts in Testis	1	0	0	0	0	0	1	intercellular
Mesangial Cells in Kidney	Neurons in Hippocampus	5	0	0	0	0	0	5	intercellular
Epithelial Cells in Vagina	glandular cells in Colon	1	0	0	0	0	0	1	intercellular
Neuroglia in Cerebral Cortex	glandular cells in Stomach	2	0	0	0	0	0	2	intercellular
Epithelial Cells in Vagina	Insulin-Secreting Cells in Pancreas	2	0	0	0	0	0	2	intercellular
glandular cells in Intestine, Small	Macrophages in Lung	2	0	0	0	0	0	2	intercellular
glandular cells in Uterus	Neuroglia in Hippocampus	2	0	0	0	0	0	2	intercellular
Keratinocytes in Skin	Neurons in Cerebral Cortex	1	0	0	0	0	0	1	intercellular
glandular cells in Stomach	Neurons in Lateral Ventricles	1	0	0	0	0	0	1	intercellular
Insulin-Secreting Cells in Pancreas	glandular cells in Thyroid Gland	4	0	0	0	0	0	4	intercellular
glandular cells in Uterus	Neurons in Colon	1	0	0	0	0	0	1	intercellular
glandular cells in Colon	Fibroblasts in Skin	2	0	0	0	0	0	2	intercellular
Neurons in Cerebral Cortex	Neuroglia in Cerebral Cortex	4	0	0	0	0	0	4	intercellular
Mesangial Cells in Kidney	Melanocytes in Skin	2	0	0	0	0	0	2	intercellular
Fibroblasts in Skin	exocrine glandular cells in Pancreas	1	0	0	0	0	0	1	intercellular
glandular cells in Rectum	glandular cells in Colon	1	0	0	0	0	0	1	intercellular
glandular cells in Adrenal Glands	cells in granular layer in Cerebellum	2	0	0	0	0	0	2	intercellular
Endothelial Cells in Colon	glandular cells in Intestine, Small	1	0	0	0	0	0	1	intercellular
Epithelial Cells in Bronchi	cells in red pulp in Spleen	3	0	0	0	0	0	3	intercellular
non-germinal center cells in Lymph Nodes	glandular cells in Appendix	1	0	0	0	0	0	1	intercellular
glandular cells in Adrenal Glands	Neuroglia in Hippocampus	3	0	0	0	0	0	3	intercellular
Purkinje Cells in Cerebellum	cells in molecular layer in Cerebellum	1	0	0	0	0	0	1	intercellular
glandular cells in Uterus	Adipocytes in Breast	1	0	0	0	0	0	1	intercellular
glandular cells in Uterus	follicle cells in Ovary	1	0	0	0	0	0	1	intercellular
glandular cells in Uterus	Purkinje Cells in Cerebellum	1	0	0	0	0	0	1	intercellular
Mesangial Cells in Kidney	ovarian stroma cells in Ovary	4	0	0	0	0	0	4	intercellular
urothelial cells in Urinary Bladder	Leydig Cells in Testis	1	0	0	0	0	0	1	intercellular
Epithelial Cells in Cervix Uteri	Epithelial Cells in Bronchi	4	0	0	0	0	0	4	intercellular
Purkinje Cells in Cerebellum	germinal center cells in Palatine Tonsil	1	0	0	0	0	0	1	intercellular
Epithelial Cells in Esophagus	Muscle Cells in Muscle, Skeletal	2	0	0	0	0	0	2	intercellular
Melanocytes in Skin	cells in red pulp in Spleen	1	0	0	0	0	0	1	intercellular
Neurons in Hippocampus	Melanocytes in Skin	1	0	0	0	0	0	1	intercellular
Endothelial Cells in Cerebral Cortex	Hepatocytes in Liver	3	0	0	0	0	0	3	intercellular
Endothelial Cells in Colon	Neuroglia in Hippocampus	3	0	0	0	0	0	3	intercellular
cells in red pulp in Spleen	Macrophages in Lung	3	0	0	0	0	0	3	intercellular
Neuroglia in Cerebral Cortex	Neuroglia in Hippocampus	6	0	0	0	0	0	6	intercellular
Neuroglia in Lateral Ventricles	urothelial cells in Urinary Bladder	1	0	0	0	0	0	1	intercellular
Neuroglia in Hippocampus	Neuropil in Cerebral Cortex	2	0	0	0	0	0	2	intercellular
Muscle Cells in Muscle, Skeletal	Lymphocytes in Appendix	1	0	0	0	0	0	1	intercellular
bile duct cells in Liver	Endothelial Cells in Colon	1	0	0	0	0	0	1	intercellular
cells in white pulp in Spleen	non-germinal center cells in Palatine Tonsil	2	0	0	0	0	0	2	intercellular
Microtubules in Kidney	exocrine glandular cells in Pancreas	3	0	0	0	0	0	3	intercellular
Insulin-Secreting Cells in Pancreas	Epithelial Cells in Mouth Mucosa	2	0	0	0	0	0	2	intercellular
Pneumocytes in Lung	exocrine glandular cells in Pancreas	5	0	0	0	0	0	5	intercellular
glandular cells in Intestine, Small	Myocytes, Smooth Muscle in Muscle, Smooth	1	0	0	0	0	0	1	intercellular
exocrine glandular cells in Pancreas	cells in molecular layer in Cerebellum	1	0	0	0	0	0	1	intercellular
cells in molecular layer in Cerebellum	Keratinocytes in Skin	1	0	0	0	0	0	1	intercellular
Langerhans Cells in Skin	Muscle Cells in Muscle, Skeletal	1	0	0	0	0	0	1	intercellular
Leydig Cells in Testis	Macrophages in Lung	8	0	0	0	0	0	8	intercellular
cells in endometrial stroma in Uterus	Myocytes, Smooth Muscle in Muscle, Smooth	4	0	0	0	0	0	4	intercellular
glandular cells in Prostate	Muscle Cells in Myocardium	1	0	0	0	0	0	1	intercellular
Macrophages in Lung	myoepithelial cells in Breast	1	0	0	0	0	0	1	intercellular
Epithelial Cells in Mouth Mucosa	cells in white pulp in Spleen	3	0	0	0	0	0	3	intercellular
Adipocytes in Breast	Pneumocytes in Lung	3	0	0	0	0	0	3	intercellular
glandular cells in Adrenal Glands	cells in endometrial stroma in Uterus	5	0	0	0	0	0	5	intercellular
Neurons in Cerebral Cortex	Neurons in Cerebral Cortex	91848	165	105	97	49	9	92273	intracellular
follicle cells in Ovary	glandular cells in Adrenal Glands	2	0	0	0	0	0	2	intercellular
Endothelial Cells in Colon	Lymphocytes in Appendix	2	0	0	0	0	0	2	intercellular
Microtubules in Kidney	glandular cells in Adrenal Glands	2	0	0	0	0	0	2	intercellular
Fibroblasts in Skin	glandular cells in Uterus	3	0	0	0	0	0	3	intercellular
Neurons in Lateral Ventricles	Neurons in Colon	2	0	0	0	0	0	2	intercellular
glandular cells in Intestine, Small	Microtubules in Kidney	3	0	0	0	0	0	3	intercellular
cells in white pulp in Spleen	germinal center cells in Palatine Tonsil	2	0	0	0	0	0	2	intercellular
Hepatocytes in Liver	glandular cells in Uterus	2	0	0	0	0	0	2	intercellular
epidermal cells in Skin	Epithelial Cells in Palatine Tonsil	2	0	0	0	0	0	2	intercellular
Blood	Lymphocytes in Appendix	2	0	0	0	0	0	2	intercellular
Myocytes, Smooth Muscle in Muscle, Smooth	epidermal cells in Skin	1	0	0	0	0	0	1	intercellular
Hepatocytes in Liver	glandular cells in Intestine, Small	1	0	0	0	0	0	1	intercellular
Insulin-Secreting Cells in Pancreas	Blood	4	0	0	0	0	0	4	intercellular
Muscle Cells in Muscle, Skeletal	glandular cells in Uterus	2	0	0	0	0	0	2	intercellular
cells in endometrial stroma in Uterus	Neurons in Colon	1	0	0	0	0	0	1	intercellular
Adipocytes in Breast	myoepithelial cells in Breast	1	0	0	0	0	0	1	intercellular
cells in white pulp in Spleen	Insulin-Secreting Cells in Pancreas	1	0	0	0	0	0	1	intercellular
germinal center cells in Lymph Nodes	Macrophages in Lung	5	0	0	0	0	0	5	intercellular
Muscle Cells in Myocardium	glandular cells in Stomach	4	0	0	0	0	0	4	intercellular
cells in endometrial stroma in Uterus	cells in red pulp in Spleen	2	0	0	0	0	0	2	intercellular
exocrine glandular cells in Pancreas	exocrine glandular cells in Pancreas	95797	155	126	32	34	19	96163	intracellular
Neurons in Hippocampus	Neurons in Lateral Ventricles	4	0	0	0	0	0	4	intercellular
Lymphocytes in Appendix	cells in red pulp in Spleen	1	0	0	0	0	0	1	intercellular
Pneumocytes in Lung	Endothelial Cells in Colon	3	0	0	0	0	0	3	intercellular
glandular cells in Rectum	exocrine glandular cells in Pancreas	1	0	0	0	0	0	1	intercellular
cells in endometrial stroma in Uterus	Blood	1	0	0	0	0	0	1	intercellular
non-germinal center cells in Lymph Nodes	cells in red pulp in Spleen	8	0	0	0	0	0	8	intercellular
epidermal cells in Skin	germinal center cells in Lymph Nodes	1	0	0	0	0	0	1	intercellular
glandular cells in Prostate	Keratinocytes in Skin	1	0	0	0	0	0	1	intercellular
Epithelial Cells in Mouth Mucosa	Neurons in Cerebral Cortex	2	0	0	0	0	0	2	intercellular
glandular cells in Duodenum	glandular cells in Colon	1	0	0	0	0	0	1	intercellular
Neuroglia in Hippocampus	glandular cells in Adrenal Glands	1	0	0	0	0	0	1	intercellular
Macrophages in Lung	Macrophages in Lung	96050	407	186	443	158	33	97277	intracellular
non-germinal center cells in Lymph Nodes	Macrophages in Lung	5	0	0	0	0	0	5	intercellular
Pneumocytes in Lung	Hematopoietic Stem Cells in Bone Marrow	6	0	0	0	0	0	6	intercellular
cells in endometrial stroma in Uterus	glandular cells in Epididymis	1	0	0	0	0	0	1	intercellular
cells in white pulp in Spleen	Epithelial Cells in Cervix Uteri	1	0	0	0	0	0	1	intercellular
Epithelial Cells in Esophagus	Neurons in Cerebral Cortex	2	0	0	0	0	0	2	intercellular
Endothelial Cells in Colon	Hematopoietic Stem Cells in Bone Marrow	2	0	0	0	0	0	2	intercellular
Epithelial Cells in Vagina	cells in red pulp in Spleen	3	0	0	0	0	0	3	intercellular
glandular cells in Breast	Microtubules in Kidney	4	0	0	0	0	0	4	intercellular
Microtubules in Kidney	Pneumocytes in Lung	8	0	0	0	0	0	8	intercellular
cells in molecular layer in Cerebellum	Muscle Cells in Myocardium	5	0	0	0	0	0	5	intercellular
urothelial cells in Urinary Bladder	cells in molecular layer in Cerebellum	1	0	0	0	0	0	1	intercellular
bile duct cells in Liver	Muscle Cells in Myocardium	1	0	0	0	0	0	1	intercellular
Neurons in Hippocampus	Epithelial Cells in Cervix Uteri	1	0	0	0	0	0	1	intercellular
Leydig Cells in Testis	glandular cells in Thyroid Gland	4	0	0	0	0	0	4	intercellular
Epithelial Cells in Vagina	Epithelial Cells in Palatine Tonsil	5	0	0	0	0	0	5	intercellular
Epithelial Cells in Vagina	Neuroglia in Cerebral Cortex	2	0	0	0	0	0	2	intercellular
cells in red pulp in Spleen	Blood	1	0	0	0	0	0	1	intercellular
ovarian stroma cells in Ovary	myoepithelial cells in Breast	1	0	0	0	0	0	1	intercellular
Epithelial Cells in Cervix Uteri	glandular cells in Colon	1	0	0	0	0	0	1	intercellular
Blood	Neuroglia in Cerebral Cortex	1	0	0	0	0	0	1	intercellular
non-germinal center cells in Lymph Nodes	germinal center cells in Lymph Nodes	3	0	0	0	0	0	3	intercellular
Pneumocytes in Lung	Neuropil in Cerebral Cortex	3	0	0	0	0	0	3	intercellular
cells in seminiferous ducts in Testis	Macrophages in Lung	8	0	0	0	0	0	8	intercellular
non-germinal center cells in Lymph Nodes	Leydig Cells in Testis	2	0	0	0	0	0	2	intercellular
Endothelial Cells in Colon	Mesangial Cells in Kidney	3	0	0	0	0	0	3	intercellular
Langerhans Cells in Skin	Neuroglia in Cerebral Cortex	1	0	0	0	0	0	1	intercellular
urothelial cells in Urinary Bladder	Adipocytes in Breast	1	0	0	0	0	0	1	intercellular
exocrine glandular cells in Pancreas	cells in red pulp in Spleen	4	0	0	0	0	0	4	intercellular
Neuroglia in Hippocampus	Neurons in Hippocampus	4	0	0	0	0	0	4	intercellular
Blood	Melanocytes in Skin	3	0	0	0	0	0	3	intercellular
exocrine glandular cells in Pancreas	Leydig Cells in Testis	3	0	0	0	0	0	3	intercellular
Hepatocytes in Liver	Microtubules in Kidney	7	0	0	0	0	0	7	intercellular
Langerhans Cells in Skin	Endothelial Cells in Cerebral Cortex	2	0	0	0	0	0	2	intercellular
glandular cells in Duodenum	Epithelial Cells in Esophagus	2	0	0	0	0	0	2	intercellular
Blood	cells in white pulp in Spleen	10	0	0	0	0	0	10	intercellular
cells in seminiferous ducts in Testis	cells in endometrial stroma in Uterus	3	0	0	0	0	0	3	intercellular
Epithelial Cells in Vagina	Myocytes, Smooth Muscle in Muscle, Smooth	1	0	0	0	0	0	1	intercellular
Endothelial Cells in Colon	glandular cells in Adrenal Glands	1	0	0	0	0	0	1	intercellular
Langerhans Cells in Skin	Neuroglia in Hippocampus	1	0	0	0	0	0	1	intercellular
Epithelial Cells in Vagina	Hepatocytes in Liver	4	0	0	0	0	0	4	intercellular
exocrine glandular cells in Pancreas	Mesangial Cells in Kidney	10	0	0	0	0	0	10	intercellular
Neurons in Colon	Hepatocytes in Liver	2	0	0	0	0	0	2	intercellular
Leydig Cells in Testis	Hepatocytes in Liver	6	0	0	0	0	0	6	intercellular
Neuroglia in Lateral Ventricles	Neuroglia in Lateral Ventricles	52362	14	1	4	4	0	52385	intracellular
Epithelial Cells in Palatine Tonsil	Epithelial Cells in Esophagus	5	0	0	0	0	0	5	intercellular
Mesangial Cells in Kidney	Neuropil in Cerebral Cortex	2	0	0	0	0	0	2	intercellular
Neurons in Colon	Endothelial Cells in Colon	2	0	0	0	0	0	2	intercellular
non-germinal center cells in Lymph Nodes	germinal center cells in Palatine Tonsil	1	0	0	0	0	0	1	intercellular
glandular cells in Colon	Neuroglia in Hippocampus	3	0	0	0	0	0	3	intercellular
glandular cells in Adrenal Glands	Endothelial Cells in Colon	2	0	0	0	0	0	2	intercellular
glandular cells in Breast	glandular cells in Adrenal Glands	1	0	0	0	0	0	1	intercellular
Epithelial Cells in Cervix Uteri	Neurons in Hippocampus	2	0	0	0	0	0	2	intercellular
cells in granular layer in Cerebellum	Neuroglia in Lateral Ventricles	1	0	0	0	0	0	1	intercellular
Mesangial Cells in Kidney	Adipocytes in Breast	1	0	0	0	0	0	1	intercellular
cells in molecular layer in Cerebellum	Neuroglia in Cerebral Cortex	3	0	0	0	0	0	3	intercellular
Epithelial Cells in Cervix Uteri	Macrophages in Lung	11	0	0	0	0	0	11	intercellular
glandular cells in Colon	Microtubules in Kidney	3	0	0	0	0	0	3	intercellular
germinal center cells in Lymph Nodes	germinal center cells in Palatine Tonsil	1	0	0	0	0	0	1	intercellular
urothelial cells in Urinary Bladder	Hepatocytes in Liver	3	0	0	0	0	0	3	intercellular
Hepatocytes in Liver	Hematopoietic Stem Cells in Bone Marrow	8	0	0	0	0	0	8	intercellular
Pneumocytes in Lung	cells in endometrial stroma in Uterus	7	0	0	0	0	0	7	intercellular
cells in molecular layer in Cerebellum	Neuropil in Cerebral Cortex	2	0	0	0	0	0	2	intercellular
glandular cells in Breast	Macrophages in Lung	2	0	0	0	0	0	2	intercellular
glandular cells in Colon	glandular cells in Colon	111111	255	139	140	38	14	111697	intracellular
Fibroblasts in Skin	glandular cells in Parathyroid Glands	1	0	0	0	0	0	1	intercellular
ovarian stroma cells in Ovary	Keratinocytes in Skin	1	0	0	0	0	0	1	intercellular
Muscle Cells in Myocardium	Fibroblasts in Skin	4	0	0	0	0	0	4	intercellular
Epithelial Cells in Esophagus	urothelial cells in Urinary Bladder	4	0	0	0	0	0	4	intercellular
Muscle Cells in Muscle, Skeletal	cells in white pulp in Spleen	2	0	0	0	0	0	2	intercellular
Muscle Cells in Myocardium	Neuropil in Cerebral Cortex	2	0	0	0	0	0	2	intercellular
Muscle Cells in Myocardium	Langerhans Cells in Skin	3	0	0	0	0	0	3	intercellular
Fibroblasts in Skin	glandular cells in Adrenal Glands	3	0	0	0	0	0	3	intercellular
Neurons in Lateral Ventricles	glandular cells in Gallbladder	1	0	0	0	0	0	1	intercellular
Epithelial Cells in Mouth Mucosa	Endothelial Cells in Cerebral Cortex	4	0	0	0	0	0	4	intercellular
Epithelial Cells in Cervix Uteri	Hepatocytes in Liver	4	0	0	0	0	0	4	intercellular
Purkinje Cells in Cerebellum	epidermal cells in Skin	1	0	0	0	0	0	1	intercellular
Neuroglia in Hippocampus	cells in molecular layer in Cerebellum	1	0	0	0	0	0	1	intercellular
Neuroglia in Cerebral Cortex	ovarian stroma cells in Ovary	2	0	0	0	0	0	2	intercellular
Fibroblasts in Skin	Macrophages in Lung	9	0	0	0	0	0	9	intercellular
Mesangial Cells in Kidney	exocrine glandular cells in Pancreas	3	0	0	0	0	0	3	intercellular
Purkinje Cells in Cerebellum	Langerhans Cells in Skin	1	0	0	0	0	0	1	intercellular
Fibroblasts in Skin	germinal center cells in Palatine Tonsil	1	0	0	0	0	0	1	intercellular
glandular cells in Duodenum	glandular cells in Duodenum	112097	20	14	5	8	1	112145	intracellular
cells in granular layer in Cerebellum	Melanocytes in Skin	1	0	0	0	0	0	1	intercellular
glandular cells in Intestine, Small	Endothelial Cells in Cerebral Cortex	1	0	0	0	0	0	1	intercellular
Epithelial Cells in Cervix Uteri	Neuroglia in Hippocampus	2	0	0	0	0	0	2	intercellular
cells in red pulp in Spleen	non-germinal center cells in Palatine Tonsil	2	0	0	0	0	0	2	intercellular
non-germinal center cells in Lymph Nodes	exocrine glandular cells in Pancreas	1	0	0	0	0	0	1	intercellular
Epithelial Cells in Palatine Tonsil	non-germinal center cells in Lymph Nodes	1	0	0	0	0	0	1	intercellular
Macrophages in Lung	cells in white pulp in Spleen	9	0	0	0	0	0	9	intercellular
non-germinal center cells in Lymph Nodes	Myocytes, Smooth Muscle in Muscle, Smooth	3	0	0	0	0	0	3	intercellular
Epithelial Cells in Bronchi	Blood	1	0	0	0	0	0	1	intercellular
cells in molecular layer in Cerebellum	Neurons in Cerebral Cortex	3	0	0	0	0	0	3	intercellular
Insulin-Secreting Cells in Pancreas	Keratinocytes in Skin	5	0	0	0	0	0	5	intercellular
Macrophages in Lung	glandular cells in Duodenum	1	0	0	0	0	0	1	intercellular
Fibroblasts in Skin	Neurons in Hippocampus	1	0	0	0	0	0	1	intercellular
Microtubules in Kidney	Muscle Cells in Myocardium	8	0	0	0	0	0	8	intercellular
cells in molecular layer in Cerebellum	Microtubules in Kidney	3	0	0	0	0	0	3	intercellular
cells in white pulp in Spleen	glandular cells in Intestine, Small	3	0	0	0	0	0	3	intercellular
Insulin-Secreting Cells in Pancreas	Epithelial Cells in Vagina	2	0	0	0	0	0	2	intercellular
Epithelial Cells in Bronchi	Muscle Cells in Muscle, Skeletal	2	0	0	0	0	0	2	intercellular
cells in red pulp in Spleen	glandular cells in Stomach	1	0	0	0	0	0	1	intercellular
cells in endometrial stroma in Uterus	Purkinje Cells in Cerebellum	1	0	0	0	0	0	1	intercellular
Epithelial Cells in Cervix Uteri	Mesangial Cells in Kidney	5	0	0	0	0	0	5	intercellular
glandular cells in Uterus	Endothelial Cells in Cerebral Cortex	1	0	0	0	0	0	1	intercellular
Epithelial Cells in Cervix Uteri	Epithelial Cells in Vagina	4	0	0	0	0	0	4	intercellular
follicle cells in Ovary	Endothelial Cells in Colon	1	0	0	0	0	0	1	intercellular
Blood	ovarian stroma cells in Ovary	1	0	0	0	0	0	1	intercellular
Melanocytes in Skin	cells in white pulp in Spleen	1	0	0	0	0	0	1	intercellular
cells in endometrial stroma in Uterus	Keratinocytes in Skin	3	0	0	0	0	0	3	intercellular
urothelial cells in Urinary Bladder	glandular cells in Colon	1	0	0	0	0	0	1	intercellular
Epithelial Cells in Cervix Uteri	non-germinal center cells in Lymph Nodes	1	0	0	0	0	0	1	intercellular
glandular cells in Intestine, Small	Lymphocytes in Appendix	2	0	0	0	0	0	2	intercellular
Leydig Cells in Testis	non-germinal center cells in Lymph Nodes	1	0	0	0	0	0	1	intercellular
Hepatocytes in Liver	Endothelial Cells in Colon	3	0	0	0	0	0	3	intercellular
ovarian stroma cells in Ovary	Langerhans Cells in Skin	1	0	0	0	0	0	1	intercellular
Leydig Cells in Testis	cells in molecular layer in Cerebellum	1	0	0	0	0	0	1	intercellular
glandular cells in Adrenal Glands	Epithelial Cells in Bronchi	2	0	0	0	0	0	2	intercellular
Neurons in Lateral Ventricles	exocrine glandular cells in Pancreas	1	0	0	0	0	0	1	intercellular
Muscle Cells in Myocardium	cells in endometrial stroma in Uterus	4	0	0	0	0	0	4	intercellular
Epithelial Cells in Esophagus	Macrophages in Lung	11	0	0	0	0	0	11	intercellular
Pneumocytes in Lung	Neurons in Hippocampus	7	0	0	0	0	0	7	intercellular
Neuroglia in Lateral Ventricles	Neuropil in Cerebral Cortex	1	0	0	0	0	0	1	intercellular
Epithelial Cells in Palatine Tonsil	Epithelial Cells in Vagina	4	0	0	0	0	0	4	intercellular
Mesangial Cells in Kidney	Epithelial Cells in Vagina	4	0	0	0	0	0	4	intercellular
Hepatocytes in Liver	Epithelial Cells in Vagina	8	0	0	0	0	0	8	intercellular
Neuroglia in Hippocampus	Muscle Cells in Myocardium	7	0	0	0	0	0	7	intercellular
Epithelial Cells in Vagina	glandular cells in Uterus	4	0	0	0	0	0	4	intercellular
Purkinje Cells in Cerebellum	glandular cells in Adrenal Glands	2	0	0	0	0	0	2	intercellular
glandular cells in Parathyroid Glands	glandular cells in Parathyroid Glands	77636	0	0	12	7	4	77659	intracellular
Neuroglia in Hippocampus	Neurons in Cerebral Cortex	2	0	0	0	0	0	2	intercellular
urothelial cells in Urinary Bladder	glandular cells in Epididymis	1	0	0	0	0	0	1	intercellular
Epithelial Cells in Palatine Tonsil	Pneumocytes in Lung	9	0	0	0	0	0	9	intercellular
Neurons in Colon	Neuroglia in Hippocampus	3	0	0	0	0	0	3	intercellular
Neuroglia in Hippocampus	follicle cells in Ovary	3	0	0	0	0	0	3	intercellular
Insulin-Secreting Cells in Pancreas	Insulin-Secreting Cells in Pancreas	74857	155	126	32	34	19	75223	intracellular
Insulin-Secreting Cells in Pancreas	cells in seminiferous ducts in Testis	4	0	0	0	0	0	4	intercellular
cells in molecular layer in Cerebellum	glandular cells in Adrenal Glands	2	0	0	0	0	0	2	intercellular
Muscle Cells in Muscle, Skeletal	Pneumocytes in Lung	5	0	0	0	0	0	5	intercellular
Epithelial Cells in Cervix Uteri	Neuroglia in Cerebral Cortex	2	0	0	0	0	0	2	intercellular
glandular cells in Thyroid Gland	cells in endometrial stroma in Uterus	1	0	0	0	0	0	1	intercellular
glandular cells in Adrenal Glands	cells in seminiferous ducts in Testis	1	0	0	0	0	0	1	intercellular
non-germinal center cells in Lymph Nodes	glandular cells in Stomach	1	0	0	0	0	0	1	intercellular
Mesangial Cells in Kidney	cells in white pulp in Spleen	3	0	0	0	0	0	3	intercellular
Neurons in Hippocampus	glandular cells in Uterus	3	0	0	0	0	0	3	intercellular
Mesangial Cells in Kidney	Neuroglia in Hippocampus	4	0	0	0	0	0	4	intercellular
Microtubules in Kidney	Insulin-Secreting Cells in Pancreas	4	0	0	0	0	0	4	intercellular
germinal center cells in Lymph Nodes	Muscle Cells in Myocardium	4	0	0	0	0	0	4	intercellular
glandular cells in Thyroid Gland	Blood	1	0	0	0	0	0	1	intercellular
glandular cells in Appendix	glandular cells in Appendix	101845	3	1	0	0	0	101849	intracellular
germinal center cells in Lymph Nodes	glandular cells in Stomach	1	0	0	0	0	0	1	intercellular
Leydig Cells in Testis	Lymphocytes in Appendix	1	0	0	0	0	0	1	intercellular
Epithelial Cells in Esophagus	cells in endometrial stroma in Uterus	7	0	0	0	0	0	7	intercellular
Neurons in Colon	glandular cells in Uterus	1	0	0	0	0	0	1	intercellular
Neurons in Colon	Hematopoietic Stem Cells in Bone Marrow	2	0	0	0	0	0	2	intercellular
non-germinal center cells in Lymph Nodes	Neurons in Cerebral Cortex	1	0	0	0	0	0	1	intercellular
exocrine glandular cells in Pancreas	Neurons in Lateral Ventricles	3	0	0	0	0	0	3	intercellular
glandular cells in Adrenal Glands	bile duct cells in Liver	1	0	0	0	0	0	1	intercellular
Neurons in Lateral Ventricles	epidermal cells in Skin	1	0	0	0	0	0	1	intercellular
non-germinal center cells in Lymph Nodes	Muscle Cells in Myocardium	4	0	0	0	0	0	4	intercellular
Neurons in Cerebral Cortex	Melanocytes in Skin	1	0	0	0	0	0	1	intercellular
Leydig Cells in Testis	Epithelial Cells in Esophagus	2	0	0	0	0	0	2	intercellular
Muscle Cells in Myocardium	Hepatocytes in Liver	8	0	0	0	0	0	8	intercellular
exocrine glandular cells in Pancreas	Neurons in Hippocampus	4	0	0	0	0	0	4	intercellular
Epithelial Cells in Mouth Mucosa	Insulin-Secreting Cells in Pancreas	2	0	0	0	0	0	2	intercellular
Microtubules in Kidney	Leydig Cells in Testis	2	0	0	0	0	0	2	intercellular
Neuropil in Cerebral Cortex	Neuroglia in Cerebral Cortex	2	0	0	0	0	0	2	intercellular
exocrine glandular cells in Pancreas	Epithelial Cells in Vagina	2	0	0	0	0	0	2	intercellular
Macrophages in Lung	Endothelial Cells in Cerebral Cortex	6	0	0	0	0	0	6	intercellular
glandular cells in Intestine, Small	Muscle Cells in Muscle, Skeletal	1	0	0	0	0	0	1	intercellular
Keratinocytes in Skin	glandular cells in Intestine, Small	1	0	0	0	0	0	1	intercellular
glandular cells in Stomach	glandular cells in Stomach	117100	28	30	34	2	1	117195	intracellular
Epithelial Cells in Esophagus	non-germinal center cells in Palatine Tonsil	1	0	0	0	0	0	1	intercellular
exocrine glandular cells in Pancreas	glandular cells in Thyroid Gland	4	0	0	0	0	0	4	intercellular
Neuroglia in Hippocampus	Neuroglia in Cerebral Cortex	2	0	0	0	0	0	2	intercellular
Myocytes, Smooth Muscle in Muscle, Smooth	Macrophages in Lung	5	0	0	0	0	0	5	intercellular
Epithelial Cells in Esophagus	Epithelial Cells in Vagina	4	0	0	0	0	0	4	intercellular
cells in red pulp in Spleen	cells in granular layer in Cerebellum	1	0	0	0	0	0	1	intercellular
urothelial cells in Urinary Bladder	Muscle Cells in Muscle, Skeletal	3	0	0	0	0	0	3	intercellular
Endothelial Cells in Colon	Neurons in Lateral Ventricles	2	0	0	0	0	0	2	intercellular
Endothelial Cells in Colon	Epithelial Cells in Esophagus	3	0	0	0	0	0	3	intercellular
glandular cells in Breast	Muscle Cells in Myocardium	5	0	0	0	0	0	5	intercellular
Muscle Cells in Muscle, Skeletal	Neuroglia in Hippocampus	4	0	0	0	0	0	4	intercellular
Epithelial Cells in Cervix Uteri	Endothelial Cells in Colon	3	0	0	0	0	0	3	intercellular
Insulin-Secreting Cells in Pancreas	Neurons in Colon	5	0	0	0	0	0	5	intercellular
Epithelial Cells in Vagina	non-germinal center cells in Lymph Nodes	1	0	0	0	0	0	1	intercellular
glandular cells in Rectum	glandular cells in Rectum	111614	3	14	43	4	0	111678	intracellular
cells in endometrial stroma in Uterus	myoepithelial cells in Breast	2	0	0	0	0	0	2	intercellular
Epithelial Cells in Vagina	Neurons in Cerebral Cortex	2	0	0	0	0	0	2	intercellular
Epithelial Cells in Vagina	Neurons in Hippocampus	2	0	0	0	0	0	2	intercellular
glandular cells in Breast	Neurons in Lateral Ventricles	1	0	0	0	0	0	1	intercellular
Macrophages in Lung	cells in red pulp in Spleen	9	0	0	0	0	0	9	intercellular
cells in red pulp in Spleen	cells in molecular layer in Cerebellum	1	0	0	0	0	0	1	intercellular
Epithelial Cells in Vagina	Muscle Cells in Myocardium	1	0	0	0	0	0	1	intercellular
glandular cells in Uterus	Lymphocytes in Appendix	1	0	0	0	0	0	1	intercellular
Neuropil in Cerebral Cortex	glandular cells in Adrenal Glands	2	0	0	0	0	0	2	intercellular
Melanocytes in Skin	epidermal cells in Skin	1	0	0	0	0	0	1	intercellular
glandular cells in Colon	glandular cells in Duodenum	1	0	0	0	0	0	1	intercellular
Muscle Cells in Myocardium	glandular cells in Thyroid Gland	1	0	0	0	0	0	1	intercellular
Leydig Cells in Testis	Leydig Cells in Testis	100811	542	443	57	104	23	101980	intracellular
Fibroblasts in Skin	Muscle Cells in Myocardium	9	0	0	0	0	0	9	intercellular
Neuroglia in Hippocampus	Muscle Cells in Muscle, Skeletal	2	0	0	0	0	0	2	intercellular
Hepatocytes in Liver	non-germinal center cells in Lymph Nodes	1	0	0	0	0	0	1	intercellular
Neurons in Cerebral Cortex	Neurons in Hippocampus	9	0	0	0	0	0	9	intercellular
Epithelial Cells in Bronchi	cells in endometrial stroma in Uterus	7	0	0	0	0	0	7	intercellular
ovarian stroma cells in Ovary	Microtubules in Kidney	5	0	0	0	0	0	5	intercellular
glandular cells in Colon	Epithelial Cells in Esophagus	3	0	0	0	0	0	3	intercellular
Leydig Cells in Testis	cells in white pulp in Spleen	2	0	0	0	0	0	2	intercellular
Neuroglia in Hippocampus	exocrine glandular cells in Pancreas	1	0	0	0	0	0	1	intercellular
Neurons in Cerebral Cortex	glandular cells in Stomach	4	0	0	0	0	0	4	intercellular
Fibroblasts in Skin	follicle cells in Ovary	2	0	0	0	0	0	2	intercellular
Leydig Cells in Testis	glandular cells in Uterus	2	0	0	0	0	0	2	intercellular
germinal center cells in Palatine Tonsil	germinal center cells in Palatine Tonsil	79942	30	12	0	9	1	79994	intracellular
follicle cells in Ovary	Microtubules in Kidney	6	0	0	0	0	0	6	intercellular
Purkinje Cells in Cerebellum	Purkinje Cells in Cerebellum	81658	154	105	84	47	4	82052	intracellular
Epithelial Cells in Palatine Tonsil	cells in white pulp in Spleen	3	0	0	0	0	0	3	intercellular
Macrophages in Lung	Fibroblasts in Skin	4	0	0	0	0	0	4	intercellular
cells in molecular layer in Cerebellum	cells in seminiferous ducts in Testis	1	0	0	0	0	0	1	intercellular
Muscle Cells in Myocardium	cells in white pulp in Spleen	4	0	0	0	0	0	4	intercellular
Macrophages in Lung	Myocytes, Smooth Muscle in Muscle, Smooth	2	0	0	0	0	0	2	intercellular
Pneumocytes in Lung	epidermal cells in Skin	2	0	0	0	0	0	2	intercellular
Epithelial Cells in Esophagus	Myocytes, Smooth Muscle in Muscle, Smooth	1	0	0	0	0	0	1	intercellular
cells in seminiferous ducts in Testis	Insulin-Secreting Cells in Pancreas	7	0	0	0	0	0	7	intercellular
Leydig Cells in Testis	Epithelial Cells in Palatine Tonsil	2	0	0	0	0	0	2	intercellular
Pneumocytes in Lung	Langerhans Cells in Skin	2	0	0	0	0	0	2	intercellular
Epithelial Cells in Palatine Tonsil	Muscle Cells in Muscle, Skeletal	2	0	0	0	0	0	2	intercellular
glandular cells in Breast	Neuroglia in Cerebral Cortex	1	0	0	0	0	0	1	intercellular
glandular cells in Rectum	Neurons in Colon	1	0	0	0	0	0	1	intercellular
follicle cells in Ovary	Neuroglia in Hippocampus	1	0	0	0	0	0	1	intercellular
Pneumocytes in Lung	Muscle Cells in Myocardium	9	0	0	0	0	0	9	intercellular
Epithelial Cells in Cervix Uteri	Microtubules in Kidney	5	0	0	0	0	0	5	intercellular
glandular cells in Breast	Neuropil in Cerebral Cortex	1	0	0	0	0	0	1	intercellular
Myocytes, Smooth Muscle in Muscle, Smooth	cells in endometrial stroma in Uterus	2	0	0	0	0	0	2	intercellular
Epithelial Cells in Esophagus	glandular cells in Uterus	4	0	0	0	0	0	4	intercellular
Neurons in Lateral Ventricles	Keratinocytes in Skin	1	0	0	0	0	0	1	intercellular
Melanocytes in Skin	Blood	1	0	0	0	0	0	1	intercellular
glandular cells in Fallopian Tubes	glandular cells in Fallopian Tubes	102058	5	4	1	0	0	102068	intracellular
Hepatocytes in Liver	Neuroglia in Hippocampus	2	0	0	0	0	0	2	intercellular
Fibroblasts in Skin	Pneumocytes in Lung	8	0	0	0	0	0	8	intercellular
cells in red pulp in Spleen	glandular cells in Intestine, Small	3	0	0	0	0	0	3	intercellular
follicle cells in Ovary	Neurons in Hippocampus	3	0	0	0	0	0	3	intercellular
Fibroblasts in Skin	non-germinal center cells in Palatine Tonsil	1	0	0	0	0	0	1	intercellular
glandular cells in Uterus	epidermal cells in Skin	1	0	0	0	0	0	1	intercellular
exocrine glandular cells in Pancreas	Epithelial Cells in Bronchi	2	0	0	0	0	0	2	intercellular
Hematopoietic Stem Cells in Bone Marrow	Purkinje Cells in Cerebellum	1	0	0	0	0	0	1	intercellular
Fibroblasts in Skin	Neuroglia in Cerebral Cortex	3	0	0	0	0	0	3	intercellular
Neuroglia in Lateral Ventricles	Hematopoietic Stem Cells in Bone Marrow	1	0	0	0	0	0	1	intercellular
cells in endometrial stroma in Uterus	Muscle Cells in Muscle, Skeletal	9	0	0	0	0	0	9	intercellular
ovarian stroma cells in Ovary	follicle cells in Ovary	4	0	0	0	0	0	4	intercellular
ovarian stroma cells in Ovary	Leydig Cells in Testis	4	0	0	0	0	0	4	intercellular
Epithelial Cells in Mouth Mucosa	Neurons in Lateral Ventricles	2	0	0	0	0	0	2	intercellular
Pneumocytes in Lung	glandular cells in Breast	2	0	0	0	0	0	2	intercellular
Neurons in Lateral Ventricles	glandular cells in Stomach	2	0	0	0	0	0	2	intercellular
Epithelial Cells in Bronchi	Insulin-Secreting Cells in Pancreas	2	0	0	0	0	0	2	intercellular
glandular cells in Intestine, Small	urothelial cells in Urinary Bladder	1	0	0	0	0	0	1	intercellular
germinal center cells in Lymph Nodes	Insulin-Secreting Cells in Pancreas	1	0	0	0	0	0	1	intercellular
Neurons in Hippocampus	Endothelial Cells in Cerebral Cortex	5	0	0	0	0	0	5	intercellular
glandular cells in Adrenal Glands	Purkinje Cells in Cerebellum	4	0	0	0	0	0	4	intercellular
urothelial cells in Urinary Bladder	Endothelial Cells in Cerebral Cortex	1	0	0	0	0	0	1	intercellular
glandular cells in Salivary Glands	glandular cells in Salivary Glands	91629	36	17	2	13	2	91699	intracellular
Epithelial Cells in Vagina	cells in endometrial stroma in Uterus	7	0	0	0	0	0	7	intercellular
glandular cells in Breast	Hepatocytes in Liver	2	0	0	0	0	0	2	intercellular
Muscle Cells in Myocardium	Epithelial Cells in Cervix Uteri	2	0	0	0	0	0	2	intercellular
Macrophages in Lung	Microtubules in Kidney	11	0	0	0	0	0	11	intercellular
follicle cells in Ovary	Langerhans Cells in Skin	3	0	0	0	0	0	3	intercellular
Hematopoietic Stem Cells in Bone Marrow	cells in seminiferous ducts in Testis	2	0	0	0	0	0	2	intercellular
follicle cells in Ovary	Macrophages in Lung	8	0	0	0	0	0	8	intercellular
glandular cells in Thyroid Gland	glandular cells in Thyroid Gland	100340	81	44	26	27	13	100531	intracellular
Insulin-Secreting Cells in Pancreas	Mesangial Cells in Kidney	12	0	0	0	0	0	12	intercellular
Epithelial Cells in Vagina	Neurons in Lateral Ventricles	2	0	0	0	0	0	2	intercellular
Purkinje Cells in Cerebellum	Muscle Cells in Myocardium	5	0	0	0	0	0	5	intercellular
Fibroblasts in Skin	Muscle Cells in Muscle, Skeletal	3	0	0	0	0	0	3	intercellular
ovarian stroma cells in Ovary	Fibroblasts in Skin	2	0	0	0	0	0	2	intercellular
Neuropil in Cerebral Cortex	cells in molecular layer in Cerebellum	1	0	0	0	0	0	1	intercellular
Neuroglia in Hippocampus	Microtubules in Kidney	9	0	0	0	0	0	9	intercellular
germinal center cells in Lymph Nodes	Melanocytes in Skin	3	0	0	0	0	0	3	intercellular
glandular cells in Stomach	exocrine glandular cells in Pancreas	1	0	0	0	0	0	1	intercellular
Mesangial Cells in Kidney	myoepithelial cells in Breast	1	0	0	0	0	0	1	intercellular
cells in white pulp in Spleen	Epithelial Cells in Palatine Tonsil	3	0	0	0	0	0	3	intercellular
Leydig Cells in Testis	Purkinje Cells in Cerebellum	1	0	0	0	0	0	1	intercellular
Neuropil in Cerebral Cortex	Neuroglia in Hippocampus	6	0	0	0	0	0	6	intercellular
cells in white pulp in Spleen	Neuroglia in Cerebral Cortex	1	0	0	0	0	0	1	intercellular
exocrine glandular cells in Pancreas	Pneumocytes in Lung	6	0	0	0	0	0	6	intercellular
epidermal cells in Skin	Fibroblasts in Skin	2	0	0	0	0	0	2	intercellular
cells in red pulp in Spleen	Microtubules in Kidney	3	0	0	0	0	0	3	intercellular
Leydig Cells in Testis	Insulin-Secreting Cells in Pancreas	7	0	0	0	0	0	7	intercellular
Neuroglia in Cerebral Cortex	epidermal cells in Skin	1	0	0	0	0	0	1	intercellular
Epithelial Cells in Mouth Mucosa	glandular cells in Intestine, Small	3	0	0	0	0	0	3	intercellular
Neurons in Lateral Ventricles	Endothelial Cells in Cerebral Cortex	1	0	0	0	0	0	1	intercellular
glandular cells in Uterus	Mesangial Cells in Kidney	3	0	0	0	0	0	3	intercellular
glandular cells in Duodenum	exocrine glandular cells in Pancreas	1	0	0	0	0	0	1	intercellular
Muscle Cells in Muscle, Skeletal	cells in red pulp in Spleen	2	0	0	0	0	0	2	intercellular
Myocytes, Smooth Muscle in Muscle, Smooth	glandular cells in Colon	1	0	0	0	0	0	1	intercellular
exocrine glandular cells in Pancreas	glandular cells in Duodenum	1	0	0	0	0	0	1	intercellular
ovarian stroma cells in Ovary	Hematopoietic Stem Cells in Bone Marrow	6	0	0	0	0	0	6	intercellular
glandular cells in Uterus	glandular cells in Epididymis	1	0	0	0	0	0	1	intercellular
Neurons in Hippocampus	Neurons in Colon	2	0	0	0	0	0	2	intercellular
Neurons in Hippocampus	urothelial cells in Urinary Bladder	3	0	0	0	0	0	3	intercellular
epidermal cells in Skin	Muscle Cells in Myocardium	3	0	0	0	0	0	3	intercellular
Neurons in Lateral Ventricles	Neuroglia in Cerebral Cortex	2	0	0	0	0	0	2	intercellular
Keratinocytes in Skin	Melanocytes in Skin	1	0	0	0	0	0	1	intercellular
Langerhans Cells in Skin	epidermal cells in Skin	1	0	0	0	0	0	1	intercellular
Mesangial Cells in Kidney	Neuroglia in Lateral Ventricles	1	0	0	0	0	0	1	intercellular
Neurons in Lateral Ventricles	Neurons in Hippocampus	3	0	0	0	0	0	3	intercellular
Hematopoietic Stem Cells in Bone Marrow	glandular cells in Adrenal Glands	2	0	0	0	0	0	2	intercellular
non-germinal center cells in Lymph Nodes	Fibroblasts in Skin	3	0	0	0	0	0	3	intercellular
Blood	glandular cells in Adrenal Glands	2	0	0	0	0	0	2	intercellular
Myocytes, Smooth Muscle in Muscle, Smooth	Neurons in Cerebral Cortex	1	0	0	0	0	0	1	intercellular
Epithelial Cells in Mouth Mucosa	Hematopoietic Stem Cells in Bone Marrow	2	0	0	0	0	0	2	intercellular
Langerhans Cells in Skin	Neurons in Cerebral Cortex	1	0	0	0	0	0	1	intercellular
Endothelial Cells in Colon	Muscle Cells in Myocardium	3	0	0	0	0	0	3	intercellular
Epithelial Cells in Vagina	Microtubules in Kidney	5	0	0	0	0	0	5	intercellular
Hepatocytes in Liver	glandular cells in Adrenal Glands	1	0	0	0	0	0	1	intercellular
glandular cells in Adrenal Glands	glandular cells in Breast	4	0	0	0	0	0	4	intercellular
Langerhans Cells in Skin	cells in seminiferous ducts in Testis	1	0	0	0	0	0	1	intercellular
cells in endometrial stroma in Uterus	glandular cells in Colon	1	0	0	0	0	0	1	intercellular
Epithelial Cells in Vagina	Epithelial Cells in Vagina	77992	5	1	3	0	0	78001	intracellular
Neurons in Hippocampus	Lymphocytes in Appendix	1	0	0	0	0	0	1	intercellular
exocrine glandular cells in Pancreas	Neuropil in Cerebral Cortex	1	0	0	0	0	0	1	intercellular
glandular cells in Prostate	glandular cells in Prostate	93382	97	68	40	14	3	93604	intracellular
Epithelial Cells in Palatine Tonsil	non-germinal center cells in Palatine Tonsil	1	0	0	0	0	0	1	intercellular
Muscle Cells in Myocardium	Lymphocytes in Appendix	1	0	0	0	0	0	1	intercellular
Leydig Cells in Testis	glandular cells in Intestine, Small	1	0	0	0	0	0	1	intercellular
Blood	Macrophages in Lung	13	0	0	0	0	0	13	intercellular
Fibroblasts in Skin	cells in endometrial stroma in Uterus	9	0	0	0	0	0	9	intercellular
Epithelial Cells in Palatine Tonsil	Hematopoietic Stem Cells in Bone Marrow	2	0	0	0	0	0	2	intercellular
Mesangial Cells in Kidney	Hematopoietic Stem Cells in Bone Marrow	3	0	0	0	0	0	3	intercellular
Adipocytes in Breast	Hematopoietic Stem Cells in Bone Marrow	4	0	0	0	0	0	4	intercellular
cells in granular layer in Cerebellum	Insulin-Secreting Cells in Pancreas	3	0	0	0	0	0	3	intercellular
Epithelial Cells in Esophagus	Epithelial Cells in Cervix Uteri	4	0	0	0	0	0	4	intercellular
Insulin-Secreting Cells in Pancreas	glandular cells in Colon	5	0	0	0	0	0	5	intercellular
cells in white pulp in Spleen	Lymphocytes in Appendix	2	0	0	0	0	0	2	intercellular
glandular cells in Adrenal Glands	glandular cells in Uterus	1	0	0	0	0	0	1	intercellular
Endothelial Cells in Colon	Neuroglia in Cerebral Cortex	1	0	0	0	0	0	1	intercellular
Purkinje Cells in Cerebellum	Macrophages in Lung	6	0	0	0	0	0	6	intercellular
exocrine glandular cells in Pancreas	Epithelial Cells in Esophagus	3	0	0	0	0	0	3	intercellular
Pneumocytes in Lung	ovarian stroma cells in Ovary	1	0	0	0	0	0	1	intercellular
germinal center cells in Lymph Nodes	Keratinocytes in Skin	6	0	0	0	0	0	6	intercellular
cells in red pulp in Spleen	Neurons in Colon	1	0	0	0	0	0	1	intercellular
[truncated: 277 more rows]
