# Supplementary material for: CODA: Integrating multi-level context-oriented directed associations for analysis of drug effects
Source: Sci Rep. 2017 Aug 8;7:7519. doi: 10.1038/s41598-017-07448-6 (PMC5548804; doi:10.1038/s41598-017-07448-6)
Supplement: Supplementary file 3 — Dataset 2 [file 41598_2017_7448_MOESM3_ESM.xls]

## Sheet: Supplementary Data 2
Supplementary Data 2. The number of associations depending on their entity types
A type of left entity	A type of right entity	# of associations without context	# of associations with context	Total # of associations
gene	gene	189417	5664566	5853983
gene	compound	214	8230	8444
gene	complex	976	15583	16559
gene	biological process	136927	14532	151459
gene	molecular function	58569	10010	68579
gene	disease	18524	8049	26573
compound	gene	1005	32934	33939
compound	compound	1813	89527	91340
compound	complex	16	173	189
complex	gene	726	16339	17065
complex	compound	1	51	52
complex	complex	38	609	647
biological process	disease	4167	3106	7273
molecular function	disease	1799	983	2782
