# Supplementary material for: CODA: Integrating multi-level context-oriented directed associations for analysis of drug effects
Source: Sci Rep. 2017 Aug 8;7:7519. doi: 10.1038/s41598-017-07448-6 (PMC5548804; doi:10.1038/s41598-017-07448-6)
Supplement: Supplementary file 4 — Dataset 3 [file 41598_2017_7448_MOESM4_ESM.xls]

## Sheet: Supplementary Data 3
Supplementary Data 3. The number of entities for their types
A type of entity	# of entities without context	# of entities with context
Disease	1939	3586
Molecular function	3860	4206
Biological process	10909	9800
Complex	322	7447
Compound	1542	83546
Gene	19390	646262
