# Supplementary material for: CODA: Integrating multi-level context-oriented directed associations for analysis of drug effects
Source: Sci Rep. 2017 Aug 8;7:7519. doi: 10.1038/s41598-017-07448-6 (PMC5548804; doi:10.1038/s41598-017-07448-6)
Supplement: Supplementary file 5 — Dataset 4 [file 41598_2017_7448_MOESM5_ESM.xls]

## Sheet: Supplementary Data 4
Supplementary Data 4. Additional information for 79 diseases
Disease name	MeSH IDs	# of associated genes with context	# of associated biological processes with context	# of associated molecular functions with context	Related biological processes (seperated by &&)	Related molecular functions (seperated by &&)	# of associated Organs	Related Body Parts (seperated by &&)	Related Organs (seperated by &&)
Adenocarcinoma	D000230	57	0	0			8	Pneumocytes in Lung&&"Macrophages in Lung"&&"glandular cells in Stomach"&&"Neurons in Colon"&&"Endothelial Cells in Colon"&&"glandular cells in Colon"&&"exocrine glandular cells in Pancreas"&&"Insulin-Secreting Cells in Pancreas"&&"Leydig Cells in Testis"&&"cells in seminiferous ducts in Testis"&&"Epithelial Cells in Esophagus"&&"Epithelial Cells in Bronchi"&&"glandular cells in Intestine, Small"	Lung&&Stomach&&Colon&&Pancreas&&Testis&&Esophagus&&Bronchi&&Intestine, Small
Adenoma	D000236	12	0	0			3	glandular cells in Intestine, Small&&"Pneumocytes in Lung"&&"Macrophages in Lung"&&"Epithelial Cells in Bronchi"&&"Blood"	Intestine, Small&&Lung&&Bronchi
Alzheimer Disease	D000544	74	0	0			4	Neuroglia in Hippocampus&&"Neurons in Hippocampus"&&"Neuropil in Cerebral Cortex"&&"Neurons in Cerebral Cortex"&&"Neuroglia in Cerebral Cortex"&&"Endothelial Cells in Cerebral Cortex"&&"Microtubules in Kidney"&&"Mesangial Cells in Kidney"&&"Purkinje Cells in Cerebellum"&&"cells in molecular layer in Cerebellum"&&"cells in granular layer in Cerebellum"	Hippocampus&&Cerebral Cortex&&Kidney&&Cerebellum
Anemia	D000740	33	25	5	heme biosynthetic process&&heme biosynthetic process&&anatomical structure morphogenesis&&anatomical structure morphogenesis&&mesoderm development&&mesoderm development&&nervous system development&&nervous system development&&nervous system development&&nervous system development&&nervous system development&&nervous system development&&mesoderm development&&mesoderm development&&mesoderm developm…	vasculogenesis&&vasculogenesis&&vasculogenesis&&coronary vein morphogenesis&&coronary vein morphogenesis	9	urothelial cells in Urinary Bladder&&"Keratinocytes in Skin"&&"Langerhans Cells in Skin"&&"Melanocytes in Skin"&&"epidermal cells in Skin"&&"Fibroblasts in Skin"&&"Microtubules in Kidney"&&"Mesangial Cells in Kidney"&&"Hematopoietic Stem Cells in Bone Marrow"&&"cells in red pulp in Spleen"&&"cells in white pulp in Spleen"&&"Hepatocytes in Liver"&&"bile duct cells in Liver"&&"glandular cells in Du…	Urinary Bladder&&Skin&&Kidney&&Bone Marrow&&Spleen&&Liver&&Duodenum&&Cerebral Cortex&&Muscle, Skeletal
Arthritis, Rheumatoid	D001172	41	3	0	complement activation&&complement activation&&complement activation		3	Keratinocytes in Skin&&"Langerhans Cells in Skin"&&"Melanocytes in Skin"&&"epidermal cells in Skin"&&"Fibroblasts in Skin"&&"glandular cells in Adrenal Glands"&&"germinal center cells in Palatine Tonsil"&&"Epithelial Cells in Palatine Tonsil"&&"non-germinal center cells in Palatine Tonsil"	Skin&&Adrenal Glands&&Palatine Tonsil
Asthma	D001249	33	16	0	inflammatory response&&inflammatory response&&inflammatory response&&inflammatory response&&positive regulation of biological process&&positive regulation of biological process&&positive regulation of biological process&&positive regulation of biological process&&regulation of biological process&&regulation of biological process&&regulation of biological process&&regulation of biological process&…		7	Epithelial Cells in Bronchi&&"Pneumocytes in Lung"&&"Macrophages in Lung"&&""Myocytes, Smooth Muscle" in Muscle, Smooth"&&"non-germinal center cells in Lymph Nodes"&&"germinal center cells in Lymph Nodes"&&"cells in red pulp in Spleen"&&"cells in white pulp in Spleen"&&"glandular cells in Adrenal Glands"&&"Muscle Cells in Myocardium"	Bronchi&&Lung&&Muscle, Smooth&&Lymph Nodes&&Spleen&&Adrenal Glands&&Myocardium
Brain Injuries	D001930	93	0	0			2	Neuroglia in Hippocampus&&"Neurons in Hippocampus"&&"Purkinje Cells in Cerebellum"&&"cells in molecular layer in Cerebellum"&&"cells in granular layer in Cerebellum"	Hippocampus&&Cerebellum
Breast Neoplasms	D001943	75	0	0			8	Pneumocytes in Lung&&"Macrophages in Lung"&&"Microtubules in Kidney"&&"Mesangial Cells in Kidney"&&"myoepithelial cells in Breast"&&"glandular cells in Breast"&&"Adipocytes in Breast"&&"Keratinocytes in Skin"&&"Langerhans Cells in Skin"&&"Melanocytes in Skin"&&"epidermal cells in Skin"&&"Fibroblasts in Skin"&&"non-germinal center cells in Lymph Nodes"&&"germinal center cells in Lymph Nodes"&&"Mus…	Lung&&Kidney&&Breast&&Skin&&Lymph Nodes&&Myocardium&&Thyroid Gland&&Colon
Carcinoma	D002277	4	0	0			3	non-germinal center cells in Lymph Nodes&&"germinal center cells in Lymph Nodes"&&"glandular cells in Prostate"&&"urothelial cells in Urinary Bladder"	Lymph Nodes&&Prostate&&Urinary Bladder
Carcinoma, Non-Small-Cell Lung	D002289	8	13	10	cell proliferation&&cell proliferation&&axon guidance&&axon guidance&&apoptotic process&&apoptotic process&&apoptotic process&&apoptotic process&&apoptotic process&&regulation of transcription, DNA-templated&&regulation of transcription, DNA-templated&&spermatogenesis&&spermatogenesis	dynamin polymerization involved in membrane fission&&dynamin polymerization involved in membrane fission&&dynamin polymerization involved in mitochondrial fission&&dynamin polymerization involved in mitochondrial fission&&lamellipodium assembly involved in mesendodermal cell migration&&lamellipodium assembly involved in mesendodermal cell migration&&vasculogenesis&&vasculogenesis&&antral ovarian …	4	Pneumocytes in Lung&&"Macrophages in Lung"&&"non-germinal center cells in Lymph Nodes"&&"germinal center cells in Lymph Nodes"&&"Keratinocytes in Skin"&&"Langerhans Cells in Skin"&&"Melanocytes in Skin"&&"epidermal cells in Skin"&&"Fibroblasts in Skin"&&"exocrine glandular cells in Pancreas"&&"Insulin-Secreting Cells in Pancreas"	Lung&&Lymph Nodes&&Skin&&Pancreas
Carcinoma, Squamous Cell	D002294	36	14	7	cell adhesion&&cell adhesion&&Ras protein signal transduction&&Ras protein signal transduction&&cell-cell signaling&&cell-cell signaling&&single organismal cell-cell adhesion&&single organismal cell-cell adhesion&&multicellular organismal development&&regulation of biological process&&regulation of biological process&&regulation of biological process&&regulation of biological process&&regulation …	negative regulation of protein glutathionylation&&negative regulation of protein glutathionylation&&negative regulation of protein glutathionylation&&negative regulation of protein glutathionylation&&negative regulation of protein glutathionylation&&circadian regulation of systemic arterial blood pressure by the suprachiasmatic nucleus&&circadian regulation of systemic arterial blood pressure by …	4	Epithelial Cells in Mouth Mucosa&&"Keratinocytes in Skin"&&"Langerhans Cells in Skin"&&"Melanocytes in Skin"&&"epidermal cells in Skin"&&"Fibroblasts in Skin"&&"Microtubules in Kidney"&&"Mesangial Cells in Kidney"&&"urothelial cells in Urinary Bladder"	Mouth Mucosa&&Skin&&Kidney&&Urinary Bladder
Cardiovascular Diseases	D002318	4	0	0			2	Pneumocytes in Lung&&"Macrophages in Lung"&&"Muscle Cells in Myocardium"	Lung&&Myocardium
Brain Ischemia	D002545	35	6	0	neuron differentiation&&neuron differentiation&&neuron differentiation&&neuron differentiation&&neuron differentiation&&neuron differentiation		6	Neuroglia in Hippocampus&&"Neurons in Hippocampus"&&"Purkinje Cells in Cerebellum"&&"cells in molecular layer in Cerebellum"&&"cells in granular layer in Cerebellum"&&"Neuropil in Cerebral Cortex"&&"Neurons in Cerebral Cortex"&&"Neuroglia in Cerebral Cortex"&&"Endothelial Cells in Cerebral Cortex"&&"Microtubules in Kidney"&&"Mesangial Cells in Kidney"&&"ovarian stroma cells in Ovary"&&"follicle c…	Hippocampus&&Cerebellum&&Cerebral Cortex&&Kidney&&Ovary&&Testis
Cholestasis	D002779	72	10	0	bile acid metabolic process&&bile acid metabolic process&&exocytosis&&exocytosis&&secretion&&secretion&&homeostatic process&&homeostatic process&&negative regulation of biological process&&negative regulation of biological process		2	Hepatocytes in Liver&&"bile duct cells in Liver"&&"cells in red pulp in Spleen"&&"cells in white pulp in Spleen"	Liver&&Spleen
Colitis	D003092	50	9	0	inflammatory response&&inflammatory response&&inflammatory response&&response to stress&&response to stress&&response to stress&&positive regulation of biological process&&positive regulation of biological process&&positive regulation of biological process		4	Neurons in Colon&&"Endothelial Cells in Colon"&&"glandular cells in Colon"&&"cells in red pulp in Spleen"&&"cells in white pulp in Spleen"&&"non-germinal center cells in Lymph Nodes"&&"germinal center cells in Lymph Nodes"&&""Myocytes, Smooth Muscle" in Muscle, Smooth"	Colon&&Spleen&&Lymph Nodes&&Muscle, Smooth
Colonic Neoplasms	D003110	75	58	47	translation&&translation&&translation&&protein phosphorylation&&protein phosphorylation&&protein phosphorylation&&protein phosphorylation&&protein phosphorylation&&protein phosphorylation&&protein phosphorylation&&carbohydrate metabolic process&&carbohydrate metabolic process&&nucleobase-containing compound metabolic process&&nucleobase-containing compound metabolic process&&nucleobase-containing…	conditioned taste aversion&&conditioned taste aversion&&conditioned taste aversion&&histamine metabolic process&&histamine metabolic process&&histamine metabolic process&&cell-cell signaling involved in amphid sensory organ development&&cell-cell signaling involved in amphid sensory organ development&&detection of chemical stimulus involved in sensory perception of sweet taste&&detection of chemi…	13	Neurons in Colon&&"Endothelial Cells in Colon"&&"glandular cells in Colon"&&"glandular cells in Intestine, Small"&&"Microtubules in Kidney"&&"Mesangial Cells in Kidney"&&"Hepatocytes in Liver"&&"bile duct cells in Liver"&&"cells in red pulp in Spleen"&&"cells in white pulp in Spleen"&&"glandular cells in Thyroid Gland"&&"non-germinal center cells in Lymph Nodes"&&"germinal center cells in Lymph N…	Colon&&Intestine, Small&&Kidney&&Liver&&Spleen&&Thyroid Gland&&Lymph Nodes&&Pancreas&&Muscle, Skeletal&&Skin&&Testis&&Duodenum&&Prostate
Diabetes Mellitus	D003920	11	27	8	lipid metabolic process&&aging&&glucose transport&&organ morphogenesis&&organ morphogenesis&&negative regulation of protein kinase activity&&negative regulation of protein kinase activity&&regulation of multicellular organism growth&&regulation of multicellular organism growth&&regulation of multicellular organism growth&&regulation of multicellular organism growth&&pancreas development&&pancreas…	negative regulation of chronic inflammatory response to antigenic stimulus&&peripheral B cell negative selection&&peripheral B cell negative selection&&atrial septum intermedium morphogenesis&&lamellipodium assembly involved in mesendodermal cell migration&&lamellipodium assembly involved in mesendodermal cell migration&&regulation of platelet activation&&regulation of platelet activation	10	Microtubules in Kidney&&"Mesangial Cells in Kidney"&&"Hepatocytes in Liver"&&"bile duct cells in Liver"&&""Myocytes, Smooth Muscle" in Muscle, Smooth"&&"Neuroglia in Hippocampus"&&"Neurons in Hippocampus"&&"glandular cells in Epididymis"&&"Muscle Cells in Myocardium"&&"exocrine glandular cells in Pancreas"&&"Insulin-Secreting Cells in Pancreas"&&"cells in red pulp in Spleen"&&"cells in white pulp…	Kidney&&Liver&&Muscle, Smooth&&Hippocampus&&Epididymis&&Myocardium&&Pancreas&&Spleen&&Lymph Nodes&&Cerebellum
Diabetes Mellitus, Experimental	D003921	108	0	0			9	Muscle Cells in Muscle, Skeletal&&"Microtubules in Kidney"&&"Mesangial Cells in Kidney"&&"Leydig Cells in Testis"&&"cells in seminiferous ducts in Testis"&&"exocrine glandular cells in Pancreas"&&"Insulin-Secreting Cells in Pancreas"&&"Muscle Cells in Myocardium"&&"Hepatocytes in Liver"&&"bile duct cells in Liver"&&"Neuroglia in Hippocampus"&&"Neurons in Hippocampus"&&"Neuropil in Cerebral Cortex…	Muscle, Skeletal&&Kidney&&Testis&&Pancreas&&Myocardium&&Liver&&Hippocampus&&Cerebral Cortex&&Skin
Diabetes Mellitus, Type 2	D003924	27	52	23	cell-cell signaling&&cell-cell signaling&&cell-cell signaling&&cell-cell signaling&&cell-cell signaling&&signal transduction&&signal transduction&&signal transduction&&signal transduction&&signal transduction&&G-protein coupled receptor signaling pathway&&G-protein coupled receptor signaling pathway&&response to nutrient&&response to nutrient&&glucose metabolic process&&regulation of transcriptio…	obsolete negative regulation of natriuresis&&obsolete negative regulation of natriuresis&&obsolete negative regulation of natriuresis&&obsolete negative regulation of natriuresis&&obsolete negative regulation of natriuresis&&regulation of tolerance induction to self antigen&&negative regulation of lymphocyte mediated immunity&&ganglioside metabolic process&&ganglioside metabolic process&&ganglios…	8	Hepatocytes in Liver&&"bile duct cells in Liver"&&"Muscle Cells in Myocardium"&&"Neurons in Colon"&&"Endothelial Cells in Colon"&&"glandular cells in Colon"&&"exocrine glandular cells in Pancreas"&&"Insulin-Secreting Cells in Pancreas"&&"Muscle Cells in Muscle, Skeletal"&&"Leydig Cells in Testis"&&"cells in seminiferous ducts in Testis"&&"ovarian stroma cells in Ovary"&&"follicle cells in Ovary"&…	Liver&&Myocardium&&Colon&&Pancreas&&Muscle, Skeletal&&Testis&&Ovary&&Kidney
Eosinophilia	D004802	4	0	0			2	cells in red pulp in Spleen&&"cells in white pulp in Spleen"&&"non-germinal center cells in Lymph Nodes"&&"germinal center cells in Lymph Nodes"	Spleen&&Lymph Nodes
Fatty Liver	D005234	74	0	0			4	Hepatocytes in Liver&&"bile duct cells in Liver"&&"Muscle Cells in Myocardium"&&"Microtubules in Kidney"&&"Mesangial Cells in Kidney"&&"glandular cells in Adrenal Glands"	Liver&&Myocardium&&Kidney&&Adrenal Glands
Gastrointestinal Diseases	D005767	7	0	0			3	glandular cells in Stomach&&"Epithelial Cells in Esophagus"&&"Neurons in Colon"&&"Endothelial Cells in Colon"&&"glandular cells in Colon"	Stomach&&Esophagus&&Colon
Glioma	D005910	5	0	0			2	glandular cells in Thyroid Gland&&"Neuropil in Cerebral Cortex"&&"Neurons in Cerebral Cortex"&&"Neuroglia in Cerebral Cortex"&&"Endothelial Cells in Cerebral Cortex"	Thyroid Gland&&Cerebral Cortex
Heart Diseases	D006331	27	0	0			4	Muscle Cells in Myocardium&&"Hepatocytes in Liver"&&"bile duct cells in Liver"&&"Microtubules in Kidney"&&"Mesangial Cells in Kidney"&&"Muscle Cells in Muscle, Skeletal"	Myocardium&&Liver&&Kidney&&Muscle, Skeletal
Heart Failure	D006333	62	0	0			6	Muscle Cells in Myocardium&&"Microtubules in Kidney"&&"Mesangial Cells in Kidney"&&"Muscle Cells in Muscle, Skeletal"&&"Hepatocytes in Liver"&&"bile duct cells in Liver"&&"Pneumocytes in Lung"&&"Macrophages in Lung"&&"Keratinocytes in Skin"&&"Langerhans Cells in Skin"&&"Melanocytes in Skin"&&"epidermal cells in Skin"&&"Fibroblasts in Skin"	Myocardium&&Kidney&&Muscle, Skeletal&&Liver&&Lung&&Skin
Hepatitis	D006505	14	10	0	negative regulation of JAK-STAT cascade&&negative regulation of JAK-STAT cascade&&regulation of biological process&&regulation of biological process&&negative regulation of biological process&&negative regulation of biological process&&multicellular organismal development&&multicellular organismal development&&positive regulation of biological process&&positive regulation of biological process		4	Hepatocytes in Liver&&"bile duct cells in Liver"&&"glandular cells in Stomach"&&"Epithelial Cells in Esophagus"&&"cells in red pulp in Spleen"&&"cells in white pulp in Spleen"	Liver&&Stomach&&Esophagus&&Spleen
Carcinoma, Hepatocellular	D006528	114	0	0			3	Hepatocytes in Liver&&"bile duct cells in Liver"&&"cells in red pulp in Spleen"&&"cells in white pulp in Spleen"&&"Leydig Cells in Testis"&&"cells in seminiferous ducts in Testis"	Liver&&Spleen&&Testis
Hypercholesterolemia	D006937	17	5	2	cholesterol homeostasis&&cholesterol homeostasis&&defense response&&endocytosis&&endocytosis	lamellipodium assembly involved in mesendodermal cell migration&&lamellipodium assembly involved in mesendodermal cell migration	4	Hepatocytes in Liver&&"bile duct cells in Liver"&&"cells in red pulp in Spleen"&&"cells in white pulp in Spleen"&&"Muscle Cells in Myocardium"&&"Microtubules in Kidney"&&"Mesangial Cells in Kidney"	Liver&&Spleen&&Myocardium&&Kidney
Hyperglycemia	D006943	18	0	0			4	Hepatocytes in Liver&&"bile duct cells in Liver"&&"exocrine glandular cells in Pancreas"&&"Insulin-Secreting Cells in Pancreas"&&"Muscle Cells in Myocardium"&&"Microtubules in Kidney"&&"Mesangial Cells in Kidney"	Liver&&Pancreas&&Myocardium&&Kidney
Hyperlipidemias	D006949	7	0	0			2	Hepatocytes in Liver&&"bile duct cells in Liver"&&"Muscle Cells in Muscle, Skeletal"	Liver&&Muscle, Skeletal
Hypertension	D006973	141	4	7	sodium ion transport&&sodium ion transport&&phospholipid metabolic process&&small GTPase mediated signal transduction	noradrenergic neuron fate commitment involved in brainstem development&&ventricular compact myocardium morphogenesis&&ventricular compact myocardium morphogenesis&&innate immune response in mucosa&&Wnt signaling pathway, calcium modulating pathway&&Wnt signaling pathway, calcium modulating pathway&&regulation of plasmacytoid dendritic cell antigen processing and presentation	10	Muscle Cells in Myocardium&&"Microtubules in Kidney"&&"Mesangial Cells in Kidney"&&"Neuropil in Cerebral Cortex"&&"Neurons in Cerebral Cortex"&&"Neuroglia in Cerebral Cortex"&&"Endothelial Cells in Cerebral Cortex"&&"Keratinocytes in Skin"&&"Langerhans Cells in Skin"&&"Melanocytes in Skin"&&"epidermal cells in Skin"&&"Fibroblasts in Skin"&&"Hepatocytes in Liver"&&"bile duct cells in Liver"&&"Pneu…	Myocardium&&Kidney&&Cerebral Cortex&&Skin&&Liver&&Lung&&Epididymis&&Muscle, Skeletal&&Parathyroid Glands&&Adrenal Glands
Hypotension	D007022	14	0	0			6	Microtubules in Kidney&&"Mesangial Cells in Kidney"&&"cells in endometrial stroma in Uterus"&&"glandular cells in Uterus"&&"Hepatocytes in Liver"&&"bile duct cells in Liver"&&"Pneumocytes in Lung"&&"Macrophages in Lung"&&"Hematopoietic Stem Cells in Bone Marrow"&&"Muscle Cells in Myocardium"	Kidney&&Uterus&&Liver&&Lung&&Bone Marrow&&Myocardium
Insulin Resistance	D007333	38	1	0	glucose transport		6	Muscle Cells in Muscle, Skeletal&&"Microtubules in Kidney"&&"Mesangial Cells in Kidney"&&"glandular cells in Epididymis"&&"Hepatocytes in Liver"&&"bile duct cells in Liver"&&"Muscle Cells in Myocardium"&&"Keratinocytes in Skin"&&"Langerhans Cells in Skin"&&"Melanocytes in Skin"&&"epidermal cells in Skin"&&"Fibroblasts in Skin"	Muscle, Skeletal&&Kidney&&Epididymis&&Liver&&Myocardium&&Skin
Leukemia	D007938	5	54	26	regulation of transcription, DNA-templated&&regulation of transcription, DNA-templated&&nucleosome assembly&&protein phosphorylation&&protein phosphorylation&&protein phosphorylation&&protein phosphorylation&&protein phosphorylation&&protein phosphorylation&&response to oxidative stress&&response to oxidative stress&&humoral immune response&&cellular protein modification process&&cellular protein…	antral ovarian follicle growth&&antral ovarian follicle growth&&negative regulation of mitochondrion organization&&negative regulation of mitochondrion organization&&brainstem precerebellar neuron precursor migration&&brainstem precerebellar neuron precursor migration&&somatic recombination of T cell receptor gene segments&&somatic recombination of T cell receptor gene segments&&somatic recombina…	9	cells in red pulp in Spleen&&"cells in white pulp in Spleen"&&"Neurons in Colon"&&"Endothelial Cells in Colon"&&"glandular cells in Colon"&&"Microtubules in Kidney"&&"Mesangial Cells in Kidney"&&"Hematopoietic Stem Cells in Bone Marrow"&&"glandular cells in Adrenal Glands"&&"Hepatocytes in Liver"&&"bile duct cells in Liver"&&"Pneumocytes in Lung"&&"Macrophages in Lung"&&"Muscle Cells in Myocardiu…	Spleen&&Colon&&Kidney&&Bone Marrow&&Adrenal Glands&&Liver&&Lung&&Myocardium&&Cerebellum
Leukopenia	D007970	9	0	0			4	urothelial cells in Urinary Bladder&&"Keratinocytes in Skin"&&"Langerhans Cells in Skin"&&"Melanocytes in Skin"&&"epidermal cells in Skin"&&"Fibroblasts in Skin"&&"cells in red pulp in Spleen"&&"cells in white pulp in Spleen"&&"Hematopoietic Stem Cells in Bone Marrow"	Urinary Bladder&&Skin&&Spleen&&Bone Marrow
Liver Cirrhosis	D008103	56	2	0	positive regulation of biological process&&positive regulation of biological process		1	Hepatocytes in Liver&&"bile duct cells in Liver"	Liver
Liver Cirrhosis, Experimental	D008106	94	0	0			4	Hepatocytes in Liver&&"bile duct cells in Liver"&&"Pneumocytes in Lung"&&"Macrophages in Lung"&&"Microtubules in Kidney"&&"Mesangial Cells in Kidney"&&"cells in red pulp in Spleen"&&"cells in white pulp in Spleen"	Liver&&Lung&&Kidney&&Spleen
Liver Diseases	D008107	48	0	0			5	Hepatocytes in Liver&&"bile duct cells in Liver"&&""Myocytes, Smooth Muscle" in Muscle, Smooth"&&"Blood"&&"Muscle Cells in Myocardium"&&"Microtubules in Kidney"&&"Mesangial Cells in Kidney"&&"Pneumocytes in Lung"&&"Macrophages in Lung"	Liver&&Muscle, Smooth&&Myocardium&&Kidney&&Lung
Liver Neoplasms	D008113	61	0	0			6	Hepatocytes in Liver&&"bile duct cells in Liver"&&"Pneumocytes in Lung"&&"Macrophages in Lung"&&"glandular cells in Stomach"&&"glandular cells in Intestine, Small"&&"non-germinal center cells in Lymph Nodes"&&"germinal center cells in Lymph Nodes"&&"Neurons in Colon"&&"Endothelial Cells in Colon"&&"glandular cells in Colon"	Liver&&Lung&&Stomach&&Intestine, Small&&Lymph Nodes&&Colon
Liver Neoplasms, Experimental	D008114	122	0	0			1	Hepatocytes in Liver&&"bile duct cells in Liver"	Liver
Lung Diseases	D008171	70	6	2	hemopoiesis&&hemopoiesis&&lung development&&lung development&&pathogenesis&&pathogenesis	transcription ternary complex disassembly&&transcription ternary complex disassembly	3	Pneumocytes in Lung&&"Macrophages in Lung"&&""Myocytes, Smooth Muscle" in Muscle, Smooth"&&"non-germinal center cells in Lymph Nodes"&&"germinal center cells in Lymph Nodes"	Lung&&Muscle, Smooth&&Lymph Nodes
Lung Neoplasms	D008175	104	0	0			10	Pneumocytes in Lung&&"Macrophages in Lung"&&"Hepatocytes in Liver"&&"bile duct cells in Liver"&&"glandular cells in Adrenal Glands"&&"Epithelial Cells in Bronchi"&&"non-germinal center cells in Lymph Nodes"&&"germinal center cells in Lymph Nodes"&&"glandular cells in Stomach"&&"glandular cells in Intestine, Small"&&"cells in red pulp in Spleen"&&"cells in white pulp in Spleen"&&"Muscle Cells in M…	Lung&&Liver&&Adrenal Glands&&Bronchi&&Lymph Nodes&&Stomach&&Intestine, Small&&Spleen&&Muscle, Skeletal&&Colon
Melanoma	D008545	15	18	14	digestion&&digestion&&digestion&&digestion&&digestion&&digestion&&cellular defense response&&cellular defense response&&wound healing&&wound healing&&wound healing&&wound healing&&wound healing&&fibroblast proliferation&&fibroblast proliferation&&fibroblast proliferation&&fibroblast proliferation&&fibroblast proliferation	noradrenergic neuron fate commitment involved in brainstem development&&lamellipodium assembly involved in mesendodermal cell migration&&irritable aggressive behavior&&irritable aggressive behavior&&irritable aggressive behavior&&irritable aggressive behavior&&inter-male aggressive behavior&&inter-male aggressive behavior&&inter-male aggressive behavior&&inter-male aggressive behavior&&territoria…	10	Keratinocytes in Skin&&"Langerhans Cells in Skin"&&"Melanocytes in Skin"&&"epidermal cells in Skin"&&"Fibroblasts in Skin"&&"non-germinal center cells in Lymph Nodes"&&"germinal center cells in Lymph Nodes"&&"glandular cells in Thyroid Gland"&&"glandular cells in Intestine, Small"&&"Epithelial Cells in Esophagus"&&"Neurons in Colon"&&"Endothelial Cells in Colon"&&"glandular cells in Colon"&&"glan…	Skin&&Lymph Nodes&&Thyroid Gland&&Intestine, Small&&Esophagus&&Colon&&Rectum&&Myocardium&&Lung&&Testis
Movement Disorders	D009069	16	0	0			2	Purkinje Cells in Cerebellum&&"cells in molecular layer in Cerebellum"&&"cells in granular layer in Cerebellum"&&"Neuropil in Cerebral Cortex"&&"Neurons in Cerebral Cortex"&&"Neuroglia in Cerebral Cortex"&&"Endothelial Cells in Cerebral Cortex"	Cerebellum&&Cerebral Cortex
Multiple Myeloma	D009101	2	0	0			1	Hematopoietic Stem Cells in Bone Marrow	Bone Marrow
Muscular Diseases	D009135	7	7	2	regulation of striated muscle contraction&&regulation of striated muscle contraction&&muscle organ development&&muscle contraction&&protein folding&&muscle cell cellular homeostasis&&death	energy reserve metabolic process&&energy reserve metabolic process	2	Muscle Cells in Muscle, Skeletal&&"Muscle Cells in Myocardium"	Muscle, Skeletal&&Myocardium
Cardiomyopathies	D009202	26	14	4	obsolete electron transport&&transforming growth factor beta receptor signaling pathway&&transforming growth factor beta receptor signaling pathway&&protein phosphorylation&&protein phosphorylation&&cell proliferation&&cell proliferation&&hormone secretion&&hormone secretion&&protein phosphorylation&&regulation of muscle contraction&&negative regulation of biological process&&negative regulation …	brainstem development&&lamellipodium assembly involved in mesendodermal cell migration&&lamellipodium assembly involved in mesendodermal cell migration&&negative regulation of hypersensitivity	4	Muscle Cells in Myocardium&&"Muscle Cells in Muscle, Skeletal"&&"cells in red pulp in Spleen"&&"cells in white pulp in Spleen"&&"Pneumocytes in Lung"&&"Macrophages in Lung"	Myocardium&&Muscle, Skeletal&&Spleen&&Lung
Myocardial Infarction	D009203	35	1	0	regulation of transforming growth factor beta receptor signaling pathway		2	Muscle Cells in Myocardium&&"Microtubules in Kidney"&&"Mesangial Cells in Kidney"	Myocardium&&Kidney
Neoplasms	D009369	20	3	0	embryo development&&embryo development&&embryo development		7	glandular cells in Thyroid Gland&&"Hepatocytes in Liver"&&"bile duct cells in Liver"&&"Neurons in Colon"&&"Endothelial Cells in Colon"&&"glandular cells in Colon"&&"myoepithelial cells in Breast"&&"glandular cells in Breast"&&"Adipocytes in Breast"&&"Pneumocytes in Lung"&&"Macrophages in Lung"&&"glandular cells in Epididymis"&&"Leydig Cells in Testis"&&"cells in seminiferous ducts in Testis"	Thyroid Gland&&Liver&&Colon&&Breast&&Lung&&Epididymis&&Testis
Neoplasms, Experimental	D009374	7	5	0	movement of cell or subcellular component&&movement of cell or subcellular component&&movement of cell or subcellular component&&xenobiotic metabolic process&&xenobiotic metabolic process		6	urothelial cells in Urinary Bladder&&"Epithelial Cells in Bronchi"&&"Pneumocytes in Lung"&&"Macrophages in Lung"&&"cells in red pulp in Spleen"&&"cells in white pulp in Spleen"&&"myoepithelial cells in Breast"&&"glandular cells in Breast"&&"Adipocytes in Breast"&&"Hepatocytes in Liver"&&"bile duct cells in Liver"	Urinary Bladder&&Bronchi&&Lung&&Spleen&&Breast&&Liver
Nervous System Diseases	D009422	8	5	0	selenium compound metabolic process&&post-embryonic development&&brain development&&growth&&locomotory behavior		4	Hepatocytes in Liver&&"bile duct cells in Liver"&&"Neuroglia in Hippocampus"&&"Neurons in Hippocampus"&&"Purkinje Cells in Cerebellum"&&"cells in molecular layer in Cerebellum"&&"cells in granular layer in Cerebellum"&&"Muscle Cells in Muscle, Skeletal"	Liver&&Hippocampus&&Cerebellum&&Muscle, Skeletal
Neutropenia	D009503	16	0	0			5	Hepatocytes in Liver&&"bile duct cells in Liver"&&"Microtubules in Kidney"&&"Mesangial Cells in Kidney"&&"Hematopoietic Stem Cells in Bone Marrow"&&"cells in red pulp in Spleen"&&"cells in white pulp in Spleen"&&"Epithelial Cells in Mouth Mucosa"	Liver&&Kidney&&Bone Marrow&&Spleen&&Mouth Mucosa
Pancreatic Neoplasms	D010190	14	0	0			2	exocrine glandular cells in Pancreas&&"Insulin-Secreting Cells in Pancreas"&&"Leydig Cells in Testis"&&"cells in seminiferous ducts in Testis"	Pancreas&&Testis
Pancreatitis	D010195	20	12	2	protein N-linked glycosylation&&protein N-linked glycosylation&&negative regulation of cell proliferation&&negative regulation of cell proliferation&&angiogenesis&&angiogenesis&&cell differentiation&&cell differentiation&&tissue regeneration&&tissue regeneration&&fibroblast growth factor receptor signaling pathway&&fibroblast growth factor receptor signaling pathway	regulation of systemic arterial blood pressure by renin-angiotensin&&regulation of systemic arterial blood pressure by renin-angiotensin	3	exocrine glandular cells in Pancreas&&"Insulin-Secreting Cells in Pancreas"&&"Hepatocytes in Liver"&&"bile duct cells in Liver"&&"Microtubules in Kidney"&&"Mesangial Cells in Kidney"	Pancreas&&Liver&&Kidney
Papilloma	D010212	10	0	0			1	Keratinocytes in Skin&&"Langerhans Cells in Skin"&&"Melanocytes in Skin"&&"epidermal cells in Skin"&&"Fibroblasts in Skin"	Skin
Peripheral Nervous System Diseases	D010523	1	12	0	response to pain&&response to pain&&response to pain&&response to pain&&response to pain&&response to pain&&cell communication&&cell communication&&cell communication&&cell communication&&cell communication&&cell communication		2	Muscle Cells in Muscle, Skeletal&&"Keratinocytes in Skin"&&"Langerhans Cells in Skin"&&"Melanocytes in Skin"&&"epidermal cells in Skin"&&"Fibroblasts in Skin"	Muscle, Skeletal&&Skin
Pneumonia	D011014	84	0	0			2	Pneumocytes in Lung&&"Macrophages in Lung"&&"cells in red pulp in Spleen"&&"cells in white pulp in Spleen"	Lung&&Spleen
Precancerous Conditions	D011230	58	0	0			1	Hepatocytes in Liver&&"bile duct cells in Liver"	Liver
Pulmonary Fibrosis	D011658	57	0	0			2	Pneumocytes in Lung&&"Macrophages in Lung"&&""Myocytes, Smooth Muscle" in Muscle, Smooth"	Lung&&Muscle, Smooth
Skin Diseases	D012871	15	0	0			1	Keratinocytes in Skin&&"Langerhans Cells in Skin"&&"Melanocytes in Skin"&&"epidermal cells in Skin"&&"Fibroblasts in Skin"	Skin
Skin Neoplasms	D012878	61	5	0	keratinocyte differentiation&&keratinocyte differentiation&&keratinocyte differentiation&&keratinocyte differentiation&&keratinocyte differentiation		4	Keratinocytes in Skin&&"Langerhans Cells in Skin"&&"Melanocytes in Skin"&&"epidermal cells in Skin"&&"Fibroblasts in Skin"&&"Pneumocytes in Lung"&&"Macrophages in Lung"&&"Hepatocytes in Liver"&&"bile duct cells in Liver"&&"Neurons in Colon"&&"Endothelial Cells in Colon"&&"glandular cells in Colon"	Skin&&Lung&&Liver&&Colon
Stomach Neoplasms	D013274	24	0	0			5	Hepatocytes in Liver&&"bile duct cells in Liver"&&"glandular cells in Stomach"&&"non-germinal center cells in Lymph Nodes"&&"germinal center cells in Lymph Nodes"&&"Pneumocytes in Lung"&&"Macrophages in Lung"&&"glandular cells in Intestine, Small"	Liver&&Stomach&&Lymph Nodes&&Lung&&Intestine, Small
Stomach Ulcer	D013276	8	0	0			2	glandular cells in Stomach&&"glandular cells in Salivary Glands"	Stomach&&Salivary Glands
Thrombocytopenia	D013921	13	0	0			7	Microtubules in Kidney&&"Mesangial Cells in Kidney"&&"urothelial cells in Urinary Bladder"&&"cells in red pulp in Spleen"&&"cells in white pulp in Spleen"&&"Hepatocytes in Liver"&&"bile duct cells in Liver"&&"Hematopoietic Stem Cells in Bone Marrow"&&"Pneumocytes in Lung"&&"Macrophages in Lung"&&"Muscle Cells in Myocardium"	Kidney&&Urinary Bladder&&Spleen&&Liver&&Bone Marrow&&Lung&&Myocardium
Thrombosis	D013927	8	0	0			2	Muscle Cells in Myocardium&&"Pneumocytes in Lung"&&"Macrophages in Lung"	Myocardium&&Lung
Thyroid Neoplasms	D013964	2	0	0			1	glandular cells in Thyroid Gland	Thyroid Gland
Colorectal Neoplasms	D015179	159	0	0			5	Neurons in Colon&&"Endothelial Cells in Colon"&&"glandular cells in Colon"&&"glandular cells in Rectum"&&"glandular cells in Intestine, Small"&&"Hepatocytes in Liver"&&"bile duct cells in Liver"&&"Microtubules in Kidney"&&"Mesangial Cells in Kidney"	Colon&&Rectum&&Intestine, Small&&Liver&&Kidney
Hypertriglyceridemia	D015228	2	0	0			1	Hepatocytes in Liver&&"bile duct cells in Liver"	Liver
Leukemia, Myeloid, Acute	D015470	4	0	0			1	Hematopoietic Stem Cells in Bone Marrow	Bone Marrow
Liver Failure, Acute	D017114	16	0	0			1	Hepatocytes in Liver&&"bile duct cells in Liver"	Liver
Dermatitis, Allergic Contact	D017449	171	5	0	positive regulation of cytosolic calcium ion concentration&&positive regulation of cytosolic calcium ion concentration&&positive regulation of cytosolic calcium ion concentration&&positive regulation of cytosolic calcium ion concentration&&positive regulation of cytosolic calcium ion concentration		2	Keratinocytes in Skin&&"Langerhans Cells in Skin"&&"Melanocytes in Skin"&&"epidermal cells in Skin"&&"Fibroblasts in Skin"&&"non-germinal center cells in Lymph Nodes"&&"germinal center cells in Lymph Nodes"	Skin&&Lymph Nodes
Glucose Intolerance	D018149	14	0	0			6	Microtubules in Kidney&&"Mesangial Cells in Kidney"&&"glandular cells in Epididymis"&&"Hepatocytes in Liver"&&"bile duct cells in Liver"&&"Muscle Cells in Myocardium"&&"exocrine glandular cells in Pancreas"&&"Insulin-Secreting Cells in Pancreas"&&"Muscle Cells in Muscle, Skeletal"	Kidney&&Epididymis&&Liver&&Myocardium&&Pancreas&&Muscle, Skeletal
Adenoma, Liver Cell	D018248	2	0	0			1	Hepatocytes in Liver&&"bile duct cells in Liver"	Liver
Ventricular Dysfunction, Left	D018487	6	2	2	regulation of striated muscle contraction&&regulation of striated muscle contraction	energy reserve metabolic process&&energy reserve metabolic process	2	Muscle Cells in Myocardium&&"Muscle Cells in Muscle, Skeletal"	Myocardium&&Muscle, Skeletal
Parkinsonian Disorders	D020734	2	0	0			1	Microtubules in Kidney&&"Mesangial Cells in Kidney"	Kidney
Dyslipidemias	D050171	6	0	0			2	Hepatocytes in Liver&&"bile duct cells in Liver"&&"Microtubules in Kidney"&&"Mesangial Cells in Kidney"	Liver&&Kidney
Atherosclerosis	D050197	18	0	0			6	Hepatocytes in Liver&&"bile duct cells in Liver"&&"cells in red pulp in Spleen"&&"cells in white pulp in Spleen"&&"Muscle Cells in Muscle, Skeletal"&&"Muscle Cells in Myocardium"&&""Myocytes, Smooth Muscle" in Muscle, Smooth"&&"Pneumocytes in Lung"&&"Macrophages in Lung"	Liver&&Spleen&&Muscle, Skeletal&&Myocardium&&Muscle, Smooth&&Lung
Lung Injury	D055370	19	0	0			2	Pneumocytes in Lung&&"Macrophages in Lung"&&"Epithelial Cells in Bronchi"	Lung&&Bronchi
Acute Lung Injury	D055371	22	0	0			1	Pneumocytes in Lung&&"Macrophages in Lung"	Lung
