# Supplementary material for: CODA: Integrating multi-level context-oriented directed associations for analysis of drug effects
Source: Sci Rep. 2017 Aug 8;7:7519. doi: 10.1038/s41598-017-07448-6 (PMC5548804; doi:10.1038/s41598-017-07448-6)
Supplement: Supplementary file 6 — Dataset 5 [file 41598_2017_7448_MOESM6_ESM.xls]

## Sheet: Supplementary Data 5
Supplementary Data 5. AUROC values for 79 diseases
