# Supplementary material for: CODA: Integrating multi-level context-oriented directed associations for analysis of drug effects
Source: Sci Rep. 2017 Aug 8;7:7519. doi: 10.1038/s41598-017-07448-6 (PMC5548804; doi:10.1038/s41598-017-07448-6)
Supplement: Supplementary file 7 — Dataset 6 [file 41598_2017_7448_MOESM7_ESM.xls]

## Sheet: Supplementary Data 6
Supplementary Data 6. The scores of drugs for the four networks for inferring drugs associated with hypertension
Chemical name	Scores from the network without context information and without GO terms	Scores from the network without context information and with GO terms	Scores from the network with context information and without GO terms	Scores from the network with context information and with GO related terms	Rank from the network without context information and without GO terms	Rank from the network without context information and with GO terms	Rank from the network with context information and without GO terms	Rank from the network with context information and with GO related terms
((dihydroindenyl)oxy)alkanoic acid	0.0333333	0.5	0.0333333	0.0333333	2188.5	852.5	2099	2099
(+)-jq1 compound	0.224796	0.271784	0.0364964	0.0364964	1837	1885	2002	2000
(2-(2',6'-dimethoxy)phenoxyethylamino)methylbenzo-1,4-dioxane	0.4	0.5	0.25	0.0694444	994	852.5	392.5	1188.5
(2r, 3s)-2-(((4-(2-butynyloxy)phenyl)sulfonyl)amino)-n,3-dihydroxybutanamide	0.333333	0.5	0.333333	0.333333	1366	852.5	159	131
(3z)-3-(1h-pyrrol-2-yl)-methyllidene)-1-(1-(piperidylmethyl)-1,3-dihydro-2h-indol-2-one mesylate	0.454545	0.555556	0.0430108	0.0430108	739	401.5	1947.5	1912.5
(5-(2,4-bis((3s)-3-methylmorpholin-4-yl)pyrido(2,3-d)pyrimidin-7-yl)-2-methoxyphenyl)methanol	0.428571	0.5	0.171429	0.171429	858.5	852.5	686.5	534.5
(6-(4-(2-piperidin-1-ylethoxy)phenyl))-3-pyridin-4-ylpyrazolo(1,5-a)pyrimidine	0.337838	0.362319	0.333333	0.0666667	1173	1464	159	1214
1-(1-methanesulfonylpiperidin-4-yl)-3-(4-trifluoromethoxyphenyl)urea	0.434783	0.526316	0.0859729	0.0796813	820.5	539.5	1198	1070
1-(2-methyl-4-methoxyphenyl)-4-((2-hydroxyethyl)amino)-6-trifluoromethoxy-2,3-dihydropyrrolo(3,2-c)quinoline	0.285714	0.333333	0.0666667	0.0592593	1658.5	1648.5	1411	1617
1-(3-(4-phenoxyphenoxy)-2-oxopropyl)indole-5-carboxylic acid	0.304348	0.368421	0.092437	0.0726257	1601.5	1446	1137.5	1145.5
1-(3-trifluoromethylphenyl)piperazine	0.428571	0.5	0.2	0.2	858.5	852.5	583	447
1-(4-nitro-2-(trifluoromethyl)phenyl)-4-(3-(trifluoromethyl)phenyl)piperazine	0.5	0.5	0.0454545	0.0454545	492	852.5	1925	1874.5
1-(6-((3-methoxyestra-1,3,5(10)-trien-17-yl)amino)hexyl)-1h-pyrrole-2,5-dione	0.521739	0.571429	0.24	0.1625	325	325.5	473.5	593
1-(alpha,apha-dimethylbenzyl)-3-(4-methylphenyl)urea	0.333333	0.333333	0.0606061	0.0606061	1366	1648.5	1601	1422.5
1-acyl-2-(12-((7-nitrobenz-2-oxa-1,3-diazol-4-yl)amino)dodecanoyl)phosphatidylcholine	0.5	0.5	0.2	0.2	492	852.5	583	447
1-aminobenzotriazole	0.0882353	0.0909091	0.0333333	0.0333333	2102.5	2133	2099	2099
1-aminopyrene	0.444444	0.5	0.0714286	0.0714286	785	852.5	1370.5	1163
1-benzylimidazole	0.333333	0.333333	0.0606061	0.0606061	1366	1648.5	1601	1422.5
1-benzylpiperazine	0.4	0.5	0.2	0.2	994	852.5	583	447
1-benzylpiperidine	0.5	0.5	0.2	0.2	492	852.5	583	447
1-bromo-2,4-dinitrobenzene	0.5	0.5	0.25	0.25	492	852.5	392.5	295.5
1-butanol	0.1875	0.341772	0.333333	0.333333	1903	1501.5	159	131
1-hydroxy-1-hydroperoxynonane	0.5	0.5	0.2	0.2	492	852.5	583	447
1-hydroxypyrene	0.4	0.5	0.272727	0.0496894	994	852.5	298	1802.5
1-indanol	0.333333	0.333333	0.333333	0.0606061	1366	1648.5	159	1422.5
1-methyl-3-isobutylxanthine	0.238267	0.4	0.111789	0.0964052	1807	1357	978	892
1-methyl-4-phenylpyridinium	0.177778	0.274286	0.0681818	0.0521472	1922	1880	1401	1758
1-nitropyrene	0.396947	0.481481	0.0928962	0.0883838	1045	1147.5	1134	972
1-oleoyl-2-acetoyl-sn-glycerol	0.375	0.5	0.0333333	0.0333333	1094.5	852.5	2099	2099
1-phenylazo-2-naphthol	1	1	1	1	42.5	42.5	9.5	8.5
1,10-phenanthroline	0.5	0.578947	0.1875	0.1875	492	292	659	515
1,12-benzoperylene	0.75	0.75	0.666667	0.666667	93	94	20	18
1,2-bis(2-aminophenoxy)ethane-n,n,n',n'-tetraacetic acid	0.5	0.5	0.333333	0.333333	492	852.5	159	131
1,2-bis(2-aminophenoxy)ethane n,n,n',n'-tetraacetic acid acetoxymethyl ester	0.489796	0.533333	0.132231	0.132231	642	507	861.5	682
1,2-dibromo-2,4-dicyanobutane	0.428571	0.5	0.25	0.25	858.5	852.5	392.5	295.5
1,2-diethyl-3-hydroxypyridin-4-one	0.571429	0.571429	0.368421	0.368421	222	325.5	54	49
1,2-dihydroxybenzene-3,5-disulfonic acid disodium salt	0.5625	0.6	0.272727	0.272727	239	232	298	231
1,2-dipalmitoylphosphatidylcholine	0.5	0.5	0.0333333	0.0333333	492	852.5	2099	2099
1,2-linoleoylphosphatidylcholine	0.5	0.6	0.0597015	0.0515464	492	232	1751.5	1765.5
1,2-naphthoquinone	0.5	0.571429	0.325	0.325	492	325.5	258	207
1,2,3,7,8-pentachlorodibenzo-p-dioxin	0.428571	0.428571	0.142857	0.142857	858.5	1290.5	806.5	636
1,2,5,6-dibenzanthracene	1	1	0.333333	0.333333	42.5	42.5	159	131
1,25-dihydroxyvitamin d	0.5	0.538462	0.285714	0.285714	492	482.5	280.5	219
1,3-bis(4-hydroxyphenyl)-4-methyl-5-(4-(2-piperidinylethoxy)phenol)-1h-pyrazole	0.466667	0.5	0.2	0.2	692	852.5	583	447
1,3-dichloro-1-propene	1	1	0.108108	0.108108	42.5	42.5	1007	804
1,3-dihydro-1-(1-((4-(6-phenyl-1h-imidazo(4,5-g)quinoxalin-7-yl)phenyl)methyl)-4-piperidinyl)-2h-benzimidazol-2-one	0.5	0.5	0.5	0.5	492	852.5	31	29
1,3-dihydroxy-2-hydroxymethylpropyl-2-ammonium 2-((r)-3-cyclo-hexyl-1-phenylpropyl)-1,3-dioxo-2,3-dihydro-1h-isoindole-5-carboxylate monohydrate	0.4	0.4	0.0333333	0.0333333	994	1357	2099	2099
1,3-dimethylthiourea	0.5	0.555556	0.0737705	0.0737705	492	401.5	1344	1132
1,3,5-tris(4-hydroxyphenyl)-4-propyl-1h-pyrazole	0.5	0.5	0.2	0.2	492	852.5	583	447
1,4-bis(2-(3,5-dichloropyridyloxy))benzene	0.119048	0.125	0.0601504	0.0601504	2040	2084.5	1744.5	1580
1,4-naphthoquinone	0.384615	0.454545	0.0952381	0.0952381	1067.5	1217.5	1115	906.5
1,5-benzothiazepine	0.125	0.128205	0.0503145	0.0503145	2031	2079.5	1878	1789.5
1,5-bis(2-bromophenyl)penta-1,4-dien-3-one	0.666667	0.666667	0.428571	0.428571	127	141.5	44.5	41
1,6-hexamethylene diisocyanate	0.235772	0.322222	0.2	0.2	1815	1800	583	447
1,7-bis(4-hydroxy-3-methoxyphenyl)-1,4,6-heptatrien-3-one	1	1	0.0333333	0.0333333	42.5	42.5	2099	2099
1,7-dimethylxanthine	0.428571	0.5	0.0425532	0.0425532	858.5	852.5	1962.5	1937.5
1,7-diphenyl-5-heptene-3-one	0.416667	0.5	0.2	0.2	905	852.5	583	447
1,7-n-heptylene-bis-9,9'-amino-1,2,3,4-tetrahydroacridine	0.0588235	0.0588235	0.0333333	0.0333333	2168.5	2182.5	2099	2099
1,7-phenanthroline	0.5	0.5	0.208333	0.208333	492	852.5	522.5	391
1,8-dinitropyrene	0.333333	0.375	0.333333	0.333333	1366	1428	159	131
1,n(6)-ethenoadenine	0.333333	0.5	0.142857	0.142857	1366	852.5	806.5	636
10-nitro-oleic acid	0.5	0.5	0.333333	0.333333	492	852.5	159	131
12-hydroxyellipticine	0.294118	0.333333	0.0740741	0.0595238	1632.5	1648.5	1342.5	1606
13-cis-12-(3'-carboxyphenyl)retinoic acid	0.333333	0.5	0.166667	0.166667	1366	852.5	716.5	566
13-hydroxyellipticine	0.32	0.363636	0.0884354	0.0724638	1569.5	1456.5	1175.5	1151
15-deoxy-delta(12,14)-prostaglandin j2	0.505882	0.551282	0.0613208	0.0551471	346	425	1456	1726
15-deoxyprostaglandin j2	0.5625	0.580645	0.102564	0.102564	239	288	1048.5	842.5
15-hydroxy-5,8,11,13-eicosatetraenoic acid	0.127907	0.13253	0.0333333	0.0333333	2025	2070	2099	2099
16-ketoestrone	0.375	0.428571	0.342857	0.342857	1094.5	1290.5	60	55
17-alpha-hydroxyprogesterone	0.333333	0.333333	0.0606061	0.0606061	1366	1648.5	1601	1422.5
17,20-dihydroxyvitamin d2	0.333333	0.333333	0.25	0.25	1366	1648.5	392.5	295.5
18-hydroxycortisol	0.0491803	0.0909091	1	1	2177.5	2133	9.5	8.5
18alpha-glycyrrhetinic acid	1	1	0.0588235	0.0588235	42.5	42.5	1780	1652.5
2'-o-methyl-8-(4-chlorophenylthio)camp	1	1	0.1	0.1	42.5	42.5	1081	869.5
2',3'-dialdehyde atp	0.333333	0.5	0.25	0.25	1366	852.5	392.5	295.5
2',4'-dichlorobenzamil amiloride	1	1	1	0.0645161	42.5	42.5	9.5	1233
2-(1h-indazol-4-yl)-6-(4-methanesulfonylpiperazin-1-ylmethyl)-4-morpholin-4-ylthieno(3,2-d)pyrimidine	0.454545	0.517241	0.137931	0.137931	739	569.5	834.5	660.5
2-(2-((1h-indole-2-carbonyl)amino)benzoylamino)-4-phenylbutyric acid	0.333333	0.333333	0.0980392	0.0980392	1366	1648.5	1093.5	884
2-(2-(4-(4-nitrobenzyloxy)phenyl)ethyl)isothiourea methanesulfonate	0.555556	0.625	0.0882353	0.0625	256	195	1180	1255.5
2-(2-amino-3-methoxyphenyl)-4h-1-benzopyran-4-one	0.437722	0.486166	0.0801887	0.0770925	807	1133	1280	1090
2-(3-chloro-4-hydroxyphenyl)-2-(4-hydroxyphenyl)propane	0.5	0.5	0.2	0.2	492	852.5	583	447
2-(4-(3-quinolin-6-ylmethyl-3h-(1,2,3)triazolo(4,5-b)pyrazin-5-yl)pyrazol-1-yl)ethanol	0.333333	0.333333	0.25	0.25	1366	1648.5	392.5	295.5
2-(4-morpholinyl)-8-phenyl-4h-1-benzopyran-4-one	0.431718	0.547486	0.116516	0.113786	831	436	954	762
2-(acetoxyamino)-1-methyl-6-phenylimidazo(4,5-b)pyridine	0.4	0.4	0.109091	0.0823529	994	1357	1000	1041
2-acetylaminofluorene	0.454545	0.555556	0.0761905	0.0761905	739	401.5	1322	1108
2-acetyltributylcitrate	0.444444	0.444444	0.0520833	0.0520833	785	1247.5	1862.5	1760.5
2-allylphenol	0.375	0.375	0.102564	0.0833333	1094.5	1428	1048.5	1020
2-amino-1-methyl-6-phenolimidazo(4,5-b)pyridine-dna adduct	0.4	0.5	0.142857	0.142857	994	852.5	806.5	636
2-amino-1-methyl-6-phenylimidazo(4,5-b)pyridine	0.46	0.489362	0.132075	0.132075	719	1128	864	683.5
2-amino-1,7-dimethylimidazo(4,5-g)quinoxaline	0.375	0.428571	0.112245	0.112245	1094.5	1290.5	975	767
2-amino-3,4-dimethylimidazo(4,5-f)quinoline	0.285714	0.333333	0.153846	0.153846	1658.5	1648.5	765	607.5
2-amino-3,8-dimethylimidazo(4,5-f)quinoxaline	0.25	0.333333	0.0588235	0.0588235	1769	1648.5	1780	1652.5
2-aminoethoxydiphenyl borate	0.444444	0.521739	0.0578035	0.0578035	785	555.5	1809	1690
2-aminofluorene	0.25	0.333333	0.0425532	0.0425532	1769	1648.5	1962.5	1937.5
2-arachidonylglycerol	0.116071	0.116071	0.055	0.055	2044	2092	1838	1727.5
2-butenal	0.258544	0.345924	0.0699301	0.0699301	1730	1493	1385	1175
2-chloro-5-nitrobenzanilide	0.491525	0.54717	0.241379	0.101124	640.5	437	471.5	861
2-chlorobenzaldehyde	0.333333	0.333333	0.333333	0.333333	1366	1648.5	159	131
2-chloroethyl ethyl sulfide	0.455556	0.525641	0.122276	0.122276	727.5	544	923	717
2-cyano-3,12-dioxooleana-1,9(11)-dien-28-oic acid ethyl amide	0.5	0.5	0.102564	0.102564	492	852.5	1048.5	842.5
2-cyano-3,12-dioxooleana-1,9(11)-dien-28-oic acid methyl amide	0.5	0.5	0.333333	0.333333	492	852.5	159	131
2-ethyl-5-carboxypentyl phthalate	0.333333	0.333333	0.0588235	0.0588235	1366	1648.5	1780	1652.5
2-ethylhexyl 2,3,4,5-tetrabromobenzoate	1	1	0.0333333	0.0333333	42.5	42.5	2099	2099
2-hydroxyamino-1-methyl-6-phenylimidazo(4,5-b)pyridine	0.0686275	0.0686275	0.0447761	0.0358306	2136	2161	1929.5	2004
2-hydroxychavicol	1	1	0.0333333	0.0333333	42.5	42.5	2099	2099
2-hydroxyestradiol	0.44	0.458333	0.0898876	0.0898876	803	1206.5	1158.5	953.5
2-hydroxypropyl-beta-cyclodextrin	1	1	0.0803571	0.0803571	42.5	42.5	1278	1062.5
2-hydroxypyridine	1	1	0.0333333	0.0333333	42.5	42.5	2099	2099
2-methoxy-n-(3-(4-((3-methyl-4-((6-methyl-3-pyridinyl)oxy)phenyl)amino)-6-quinazolinyl)-2-propenyl)acetamide	0.102564	0.108108	0.0606061	0.0503145	2075	2106.5	1601	1789.5
2-methoxyoestrone-3-o-sulphamate	0.0909091	0.0909091	0.0416667	0.0416667	2095	2133	1972	1950
2-methyl-2h-pyrazole-3-carboxylic acid (2-methyl-4-o-tolylazophenyl)amide	0.545455	0.545455	0.0333333	0.0333333	276	450.5	2099	2099
2-methyl-4-chlorophenol	0.333333	0.5	0.25	0.25	1366	852.5	392.5	295.5
2-methyl-5-isopropenylcyclohex-2-enone oxime	0.0882353	0.0882353	0.0833333	0.0833333	2102.5	2140.5	1228	1020
2-naphthylamine	0.297491	0.375566	0.187621	0.134689	1621	1419	657	669
2-nitroanisole	0.333333	0.333333	0.272727	0.272727	1366	1648.5	298	231
2-nitrobenzaldehyde	0.5	0.5	0.363636	0.363636	492	852.5	55	50
2-nitrophenylacetic acid	0.0588235	0.0588235	0.0333333	0.0333333	2168.5	2182.5	2099	2099
2-piperidinoethyl 4-amino-5-chloro-2-methoxybenzoate	0.5	0.5	0.333333	0.333333	492	852.5	159	131
2-pyridylcarboxaldehyde isonicotinoylhydrazone	0.0606061	0.0625	0.333333	0.333333	2154.5	2165	159	131
2-sulfoxymethylfuran	0.5	0.5	0.333333	0.0606061	492	852.5	159	1422.5
2-tert-butylhydroquinone	0.456522	0.488372	0.0820399	0.0698835	726	1130	1247	1177
2-thiomalic acid	1	1	0.25	0.25	42.5	42.5	392.5	295.5
2-trifluoromethyl-2'-methoxychalone	0.6	0.6	0.2	0.2	186	232	583	447
2,2'-thiodiethanol	0.333333	0.5	0.25	0.0588235	1366	852.5	392.5	1652.5
2,2',3',4,4',5-hexachlorobiphenyl	0.462963	0.5	0.0333333	0.0333333	697	852.5	2099	2099
2,2',4,4'-tetrabromodiphenyl ether	0.145894	0.212154	0.0333333	0.0333333	1990	1973	2099	2099
2,2',4,4'-tetrahydroxybenzophenone	0.5	0.5	0.2	0.2	492	852.5	583	447
2,2',4,4',5-brominated diphenyl ether	1	1	0.0333333	0.0333333	42.5	42.5	2099	2099
2,2',4,4',5-pentachlorobiphenyl	0.333333	0.5	0.0641026	0.0641026	1366	852.5	1432.5	1239
2,2-(2-chlorophenyl-4'-chlorophenyl)-1,1-dichloroethene	0.458333	0.5	0.333333	0.333333	723	852.5	159	131
2,2-bis(3-chloro-4-hydroxyphenyl)propane	0.5	0.5	0.2	0.2	492	852.5	583	447
2,2-bis(4-glycidyloxyphenyl)propane	0.565217	0.590909	0.2	0.2	235	263.5	583	447
2,2-bis(4-hydroxyphenyl)-1,1,1-trichloroethane	0.114286	0.114286	0.263158	0.0733945	2049	2096.5	312	1135.5
2,2,2-trichloroethanol	0.5	0.5	0.0584795	0.0584795	492	852.5	1801	1683
2,3-bis(4-hydroxyphenyl)-propionitrile	0.666667	0.666667	0.2	0.2	127	141.5	583	447
2,3-hexanedione	0.333333	0.4	0.333333	0.333333	1366	1357	159	131
2,3,4-tri-o-acetylarabinopyranosyl isothiocyanate	0.333333	0.5	0.333333	0.333333	1366	852.5	159	131
2,3,4,7,8-pentachlorodibenzofuran	0.5	0.5	0.277778	0.277778	492	852.5	289	224.5
2,3,5,6-tetrachlorohydroquinone	0.666667	0.666667	0.0571429	0.0461538	127	141.5	1814.5	1864
2,3,7,8-tetrachlorodibenzofuran	0.75	0.75	0.296296	0.296296	93	94	270	214
2,4-decadienal	0.666667	0.666667	0.0588235	0.0588235	127	141.5	1780	1652.5
2,4,5-trichlorophenoxyacetic acid	0.0882353	0.0909091	0.102564	0.0606061	2102.5	2133	1048.5	1422.5
2,4,5,2',4',5'-hexabromobiphenyl	1	1	0.166667	0.166667	42.5	42.5	716.5	566
2,4,5,2',4',5'-hexachlorobiphenyl	0.194234	0.292237	0.0595238	0.0544872	1889	1854	1756	1735
2,4,6-tribromophenol	1	1	0.0333333	0.0333333	42.5	42.5	2099	2099
2,4,6-trichlorophenol	1	1	0.0333333	0.0333333	42.5	42.5	2099	2099
2,4,6-triiodophenol	1	1	0.0333333	0.0333333	42.5	42.5	2099	2099
2,5-diaminotoluene	0.5	0.5	0.0542169	0.0542169	492	852.5	1844	1738.5
2,5-hexanedione	0.571429	0.571429	0.333333	0.333333	222	325.5	159	131
20-alpha-dihydroprogesterone	0.333333	0.333333	0.214286	0.0522388	1366	1648.5	511.5	1757
20-hydroxy-5,8,11,14-eicosatetraenoic acid	0.307692	0.307692	0.0454545	0.0376344	1594	1829.5	1925	1994
20-hydroxycholesterol	0.0333333	0.0333333	0.0333333	0.0333333	2188.5	2193	2099	2099
20-hydroxyvitamin d2	0.333333	0.333333	0.25	0.25	1366	1648.5	392.5	295.5
22-hydroxycholesterol	0.5	0.533333	0.333333	0.333333	492	507	159	131
24-hydroxycholesterol	0.0985915	0.0985915	0.0601504	0.0601504	2088	2124	1744.5	1580
25-hydroxycholesterol	0.254545	0.264151	0.0897436	0.0897436	1741.5	1898	1161	956
26-aminocholesterol	0.333333	0.5	0.166667	0.166667	1366	852.5	716.5	566
27-hydroxycholesterol	0.246377	0.265625	0.0769231	0.0769231	1788	1894	1316.5	1095.5
3'-methoxy-4'-nitroflavone	0.225806	0.245614	0.0745342	0.0745342	1834	1929	1340	1126
3'-o-(4-benzoyl)benzoyladenosine 5'-triphosphate	0.428571	0.5	0.25	0.25	858.5	852.5	392.5	295.5
3',4'-dimethoxyflavone	0.5	0.5	0.2	0.2	492	852.5	583	447
3-((3-trifluoromethyl)phenyl)-5-((3-carboxyphenyl)methylene)-2-thioxo-4-thiazolidinone	0.5	0.5	0.2	0.2	492	852.5	583	447
3-(2-(3-guanidino-2-methyl-3-oxo-propenyl)-5-methylphenyl)-n-isopropylidene-2-methyl-acrylamide dihydrochloride	0.5	0.5	0.0625	0.0625	492	852.5	1446.5	1255.5
3-(2-hydroxy-4-(1,1-dimethylheptyl)phenyl)-4-(3-hydroxypropyl)cyclohexanol	0.114286	0.114286	0.2	0.2	2049	2096.5	583	447
3-(3-chloro-4-hydroxyphenylamino)-4-(4-nitrophenyl)-1h-pyrrole-2,5-dione	0.5	0.571429	0.0571429	0.0571429	492	325.5	1814.5	1700.5
3-(4-methylphenylsulfonyl)-2-propenenitrile	0.394366	0.421053	0.0591398	0.0572139	1049	1307	1761	1695
3-aminobenzanthrone	0.6	0.6	0.2	0.2	186	232	583	447
3-aminofluoranthene	0.416667	0.5	0.0714286	0.0714286	905	852.5	1370.5	1163
3-benzylidene camphor	0.5	0.5	0.2	0.2	492	852.5	583	447
3-cresol	0.333333	0.5	0.25	0.25	1366	852.5	392.5	295.5
3-dinitrobenzene	0.333333	0.333333	0.136364	0.136364	1366	1648.5	843.5	666.5
3-hydroxy-5-cholestenoic acid	0.428571	0.428571	0.5	0.5	858.5	1290.5	31	29
3-hydroxybenzeneacetic acid	0.5	0.5	0.0333333	0.0333333	492	852.5	2099	2099
3-hydroxybenzo(a)pyrene	0.5	0.5	0.285714	0.0597015	492	852.5	280.5	1595
3-hydroxybenzoic acid	0.5	0.5	0.0333333	0.0333333	492	852.5	2099	2099
3-hydroxybutyric acid	0.131579	0.135135	0.0333333	0.0333333	2017.5	2068.5	2099	2099
3-methyladenine	0.448276	0.541667	0.0714286	0.0714286	765.5	467.5	1370.5	1163
3-methylcholanthrylene	0.333333	0.5	0.2	0.2	1366	852.5	583	447
3-methyleneindolenine	0.043956	0.043956	0.0333333	0.0333333	2181	2191	2099	2099
3-methylpyridine	0.333333	0.333333	0.0810811	0.0597015	1366	1648.5	1262	1595
3-nitrobenzaldehyde	0.333333	0.4	0.333333	0.333333	1366	1357	159	131
3-nitrobenzanthrone	0.409091	0.5	0.0562771	0.0515464	931	852.5	1822.5	1765.5
3-nitrofluoranthene	0.4	0.5	0.0588235	0.0588235	994	852.5	1780	1652.5
3-xylene	0.105263	0.5	0.25	0.25	2066.5	852.5	392.5	295.5
3,3'-dichlorobiphenyl	1	1	0.142857	0.142857	42.5	42.5	806.5	636
3,3'-diindolylmethane	0.428571	0.5	0.142857	0.142857	858.5	852.5	806.5	636
3,3',4',5-tetrachlorosalicylanilide	0.333333	0.333333	0.0606061	0.0606061	1366	1648.5	1601	1422.5
3,3',4,5'-tetrahydroxystilbene	0.586207	0.607143	0.09375	0.09375	202	205	1124	918
3,4-dichloroaniline	0.18552	0.23384	0.177465	0.177465	1908	1946	676	526
3,4,3',4'-tetrachlorobiphenyl	0.75	0.75	0.121951	0.121951	93	94	924.5	718.5
3,4,5,3',4'-pentachlorobiphenyl	0.154825	0.186224	0.110465	0.110465	1970	2006	998	792
3,4,5,4'-tetrahydroxystilbene	0.615385	0.615385	0.0833333	0.0833333	167	201	1228	1020
3,8-dihydroxy-6h-dibenzo(b,d)pyran-6-one	0.538462	0.538462	0.118519	0.10303	292.5	482.5	942	831
3,n-dimethyl-n-(1-methyl-3-(4-methylpiperidin-1-yl)propyl)benzenesulfonamide	0.5	0.5	0.333333	0.333333	492	852.5	159	131
3,n(4)-ethenocytosine	0.5	0.5	0.166667	0.166667	492	852.5	716.5	566
4'-bromoflavone	0.5	0.5	0.0333333	0.0333333	492	852.5	2099	2099
4-((3-bromophenyl)amino)-6,7-dimethoxyquinazoline	0.5	0.552632	0.147541	0.147541	492	421	783	618
4-(2-(5,6,7,8-tetrahydro-5,5,8,8-tetramethyl-2-naphthalenyl)-1-propenyl)benzoic acid	0.473684	0.529412	0.217391	0.0541872	673	525.5	509	1740
4-(2-aminoethyl)benzenesulfonylfluoride	0.169811	0.191489	0.156863	0.111111	1941.5	2001.5	755.5	781
4-(2-phenyl-5,7-bis(trifluoromethyl)pyrazolo(1,5-a)pyrimidin-3-yl)phenol	0.5	0.5	0.2	0.2	492	852.5	583	447
4-(3-(2-propyl-3-hydroxy-4-acetyl)phenoxy)propyloxyphenoxy acetic acid	0.714286	0.714286	0.0392157	0.0382514	102	105.5	1988.5	1988.5
4-(4-(5,6,7,8-tetrahydro-5,5,8,8-tetramethyl-2-quinoxalinyl)-1,3-thiazol-2-yl)benzoic acid	0.5	0.5	0.25	0.25	492	852.5	392.5	295.5
4-(4-dimethylaminostyryl)-1-methylpyridinium	0.047619	0.047619	0.0430108	0.0430108	2179.5	2189.5	1947.5	1912.5
4-(4-fluorophenyl)-2-(4-hydroxyphenyl)-5-(4-pyridyl)imidazole	0.372549	0.395833	0.0506329	0.0491329	1113	1388	1874	1809
4-(5-benzo(1,3)dioxol-5-yl-4-pyridin-2-yl-1h-imidazol-2-yl)benzamide	0.224138	0.236364	0.428571	0.108108	1839.5	1941.5	44.5	804
4-(acetoxymethylnitrosamino)-1-(3-pyridyl)-1-butanone	0.428571	0.5	0.0555556	0.0555556	858.5	852.5	1830.5	1720
4-(n-methyl-n-nitrosamino)-1-(3-pyridyl)-1-butanone	0.214706	0.250859	0.103267	0.099108	1854	1913	1034	877
4-amino-2-hydroxytoluene	0.333333	0.333333	0.25	0.25	1366	1648.5	392.5	295.5
4-amino-5-(4-methylphenyl)-7-(tert-butyl)pyrazolo(3,4-d)pyrimidine	0.631579	0.631579	0.075	0.0571429	156.5	187	1336	1700.5
4-aminobenzoic acid	0.5	0.5	0.173913	0.173913	492	852.5	681	529
4-aminobutyraldehyde	0.333333	0.333333	0.2	0.2	1366	1648.5	583	447
4-biphenylamine	0.139535	0.146341	0.0696517	0.0696517	2003	2052	1388	1184
4-carboxybenzaladehyde	0.333333	0.5	0.333333	0.333333	1366	852.5	159	131
4-chlorobenzo(f)isoquinoline	0.4	0.5	0.125	0.125	994	852.5	903	709
4-chlorophenol	0.333333	0.5	0.25	0.25	1366	852.5	392.5	295.5
4-cyclohexylmethoxy-5-nitrosopyrimidine-2,6-diamine	0.666667	0.666667	0.0810811	0.0810811	127	141.5	1262	1052.5
4-diphenylacetoxy-1,1-dimethylpiperidinium	0.571429	0.571429	0.3	0.3	222	325.5	268	212.5
4-hydroxy-2-nonenal	0.385762	0.468813	0.0818713	0.0692641	1063	1182	1249	1193
4-hydroxybenzophenone	0.5	0.5	0.2	0.2	492	852.5	583	447
4-hydroxybutyric acid	0.5	0.5	0.25	0.25	492	852.5	392.5	295.5
4-hydroxycyclophosphamide	0.0606061	0.0606061	0.0588235	0.0588235	2154.5	2173.5	1780	1652.5
4-hydroxyestradiol	0.254545	0.254545	0.116883	0.080292	1741.5	1908.5	952	1067
4-hydroxymercuribenzoate	0.571429	0.571429	0.333333	0.156863	222	325.5	159	600.5
4-ipomeanol	0.266667	0.333333	0.103448	0.0748299	1713	1648.5	1032	1125
4-methyl-2,4-bis(4-hydroxyphenyl)pent-1-ene	0.428571	0.5	0.0606061	0.0606061	858.5	852.5	1601	1422.5
4-methyl-n1-(3-phenylpropyl)benzene-1,2-diamine	0.375	0.5	0.25	0.25	1094.5	852.5	392.5	295.5
4-methylcyclohexyl-1,6-dicarboxylic acid anhydride	0.5	0.5	0.0333333	0.0333333	492	852.5	2099	2099
4-methylumbelliferyl acetate	0.125	0.125	0.0333333	0.0333333	2031	2084.5	2099	2099
4-methylumbelliferyl sulfate	0.333333	0.5	0.333333	0.0606061	1366	852.5	159	1422.5
4-nitroacetophenone	0.333333	0.333333	0.208333	0.208333	1366	1648.5	522.5	391
4-nitrobenzaldehyde	0.333333	0.4	0.333333	0.333333	1366	1357	159	131
4-nitrobenzyl bromide	0.428571	0.5	0.25	0.25	858.5	852.5	392.5	295.5
4-nitrobenzylthioinosine	0.333333	0.333333	0.166667	0.166667	1366	1648.5	716.5	566
4-nitrophenol	0.118421	0.121622	0.130435	0.0462428	2042	2087	876	1861
4-nitrophenyl acetate	0.363636	0.363636	0.046875	0.0403226	1128	1456.5	1912.5	1961.5
4-nitrophenyl sulfate	0.0606061	0.5	0.333333	0.0606061	2154.5	852.5	159	1422.5
4-nonylphenol	0.203704	0.22449	0.0732984	0.0732984	1878	1957	1348	1138
4-octylphenol	0.45	0.5625	0.25	0.25	758	364.5	392.5	295.5
4-oh-2',3,3',4',5'-pentachlorobiphenyl	0.5	0.5	0.25	0.0588235	492	852.5	392.5	1652.5
4-oxoretinoic acid	0.2875	0.315068	0.191011	0.191011	1650	1813	650	510
4-oxoretinol	0.282051	0.309859	0.192771	0.192771	1673	1823	646	505
4-phenyl-3-furoxancarbonitrile	0.6	0.6	0.255814	0.0920245	186	232	317	936
4-phenylbutyric acid	0.315018	0.362869	0.169139	0.169139	1583	1462.5	690	540
4-phenylenediamine	0.289773	0.320755	0.115578	0.10041	1646.5	1803	959	862
4-propylphenol	0.375	0.375	0.102564	0.0833333	1094.5	1428	1048.5	1020
4-tert-octylphenol	0.5	0.5	0.2	0.0409091	492	852.5	583	1951
4(2'-aminoethyl)amino-1,8-dimethylimidazo(1,2-a)quinoxaline	0.571429	0.666667	0.0555556	0.0555556	222	141.5	1830.5	1720
4,4'-bisphenol f	1	1	0.181818	0.181818	42.5	42.5	667.5	519
4,4'-thiobis(6-tert-butyl-3-cresol)	0.5	0.5	0.0571429	0.0571429	492	852.5	1814.5	1700.5
4,5-dihydro-1-(3-(trifluoromethyl)phenyl)-1h-pyrazol-3-amine	0.333333	0.5	0.0333333	0.0333333	1366	852.5	2099	2099
4557 w	1	1	0.2	0.2	42.5	42.5	583	447
5'-methylthioadenosine	0.666667	0.666667	0.0606061	0.0606061	127	141.5	1601	1422.5
5-((2,4-dioxo-5-thiazolidinyl)methyl)-2-methoxy-n-((4-(trifluoromethyl)phenyl)methyl)benzamide	1	1	0.0333333	0.0333333	42.5	42.5	2099	2099
5-(3-(3-hydroxyphenoxy)azetidin-1-yl)-5-methyl-2,2-diphenylhexanamide	0.5	0.5	0.148148	0.148148	492	852.5	780.5	616.5
5-androstene-3,17-dione	0.333333	0.333333	0.25	0.0588235	1366	1648.5	392.5	1652.5
5-carboxamidotryptamine	0.5	0.5	0.333333	0.333333	492	852.5	159	131
5-chloro-2-methyl-4-isothiazolin-3-one	0.461538	0.545455	0.2	0.2	708.5	450.5	583	447
5-dihydrocortisone	0.333333	0.333333	0.333333	0.0606061	1366	1648.5	159	1422.5
5-hydroxyeicosatetraenoic acid lactone	0.102564	0.108108	0.285714	0.0810811	2075	2106.5	280.5	1052.5
5-hydroxymethylflucloxacillin	0.333333	0.333333	0.0606061	0.0606061	1366	1648.5	1601	1422.5
5-hydroxymethylfurfural	0.5	0.5	0.333333	0.0606061	492	852.5	159	1422.5
5-methoxytryptamine	0.5	0.5	0.333333	0.333333	492	852.5	159	131
5-methyltetrahydrofolate	0.285714	0.4	0.0333333	0.0333333	1658.5	1357	2099	2099
5-n-butyl-pyrazolo(1,5-a)pyrimidine	0.333333	0.388889	0.0869565	0.0595745	1366	1393.5	1194	1604
5-nitro-2-(3-phenylpropylamino)benzoic acid	0.5	0.5	0.5	0.5	492	852.5	31	29
5,10-methylenetetrahydrofolic acid	0.25	0.5	0.0333333	0.0333333	1769	852.5	2099	2099
5,11-diethyl-5,6,11,12-tetrahydrochrysene-2,8-diol	0.75	0.75	0.0833333	0.0833333	93	94	1228	1020
5,12,20-trihydroxy-6,8,10,14-eicosatetraenoic acid	0.333333	0.333333	0.25	0.25	1366	1648.5	392.5	295.5
5,7-dimethoxyflavone	0.5	0.5	0.2	0.2	492	852.5	583	447
6-((2-(4-imidazolyl)ethyl)amino)heptanoic acid 4-toluidide	0.375	0.375	0.0724638	0.0606061	1094.5	1428	1358.5	1422.5
6-(4-chlorophenyl)imidazo(2,1-b)(1,3)thiazole-5-carbaldehyde o-(3,4-dichlorobenzyl)oxime	0.142857	0.144578	0.0843882	0.0703364	1996.5	2054	1211	1171
6-(methylamino)pyrido(3,4-d)pyrimidine	0.45	0.5	0.141935	0.141935	758	852.5	820	648
6-carboxyfluorescein	0.333333	0.5	0.333333	0.0606061	1366	852.5	159	1422.5
6-chloro-2,3,4,9-tetrahydro-1h-carbazole-1-carboxamide	0.464286	0.541667	0.0693642	0.0693642	695	467.5	1392	1191
6-chloro-5-methyl-1-((2-(2-methylpyrid-3-yloxy)pyrid-5-yl)carbamoyl)indoline	0.333333	0.333333	0.222222	0.222222	1366	1648.5	498.5	370.5
6-chrysenamine	0.333333	0.333333	0.0606061	0.0606061	1366	1648.5	1601	1422.5
6-cyano-4-(n-ethylsulfonyl-n-methylamino)-3-hydroxy-2,2-dimethylchromane	0.4	0.5	0.333333	0.0606061	994	852.5	159	1422.5
6-deoxypenciclovir	0.333333	0.333333	0.25	0.25	1366	1648.5	392.5	295.5
6-ethylchenodeoxycholic acid	1	1	0.0333333	0.0333333	42.5	42.5	2099	2099
6-formylindolo(3,2-b)carbazole	0.5	0.583333	0.0496894	0.0496894	492	281	1886.5	1802.5
6-hydroxy-2,5,7,8-tetramethylchroman-2-carboxylic acid	0.514286	0.5625	0.0538793	0.0538793	336	364.5	1846	1742
6-hydroxybenzbromarone	0.333333	0.333333	0.333333	0.0606061	1366	1648.5	159	1422.5
6-o-monoacetylmorphine	0.0588235	0.0588235	0.0333333	0.0333333	2168.5	2182.5	2099	2099
6,2',4'-trimethoxyflavone	1	1	0.0842697	0.0842697	42.5	42.5	1212	1001
6,8-diallyl 5,7-dihydroxy 2-(2-allyl 3-hydroxy 4-methoxyphenyl)1-h benzo(b)pyran-4-one	0.444444	0.5	0.333333	0.102564	785	852.5	159	842.5
7-(2-(2,2-difluoroethoxy)-3,5-di-tert-butylbenzene)-3-methylocta-2,4,6-trienoic acid	0.5	0.5	0.176471	0.176471	492	852.5	677	527
7-(3-(3-hydroxy-4-(4'-iodophenoxy)-1-butenyl)-7-oxabicyclo(2.2.1)heptan-2-yl)-5-heptenoic acid	0.5	0.5	0.0333333	0.0333333	492	852.5	2099	2099
7-(deoxyadenosin-n(6)-yl)aristolactam i	0.133333	0.146341	0.3125	0.0754717	2014.5	2052	261	1116.5
7-(deoxyguanosin-n(2)-yl)aristolactam i	0.0833333	0.0882353	0.333333	0.0430108	2118	2140.5	159	1912.5
7-acetoxy-6,7-dihydro-6-(4-methoxyphenyl)pyrrolo(2,1-d)(1,5)benzothiazepine	0.125	0.128205	0.0503145	0.0503145	2031	2079.5	1878	1789.5
7-aminocephalosporanic acid	0.4375	0.482759	0.2	0.2	813	1140.5	583	447
7-dehydrocholesterol	0.333333	0.333333	0.25	0.25	1366	1648.5	392.5	295.5
7-hydroxymethotrexate	0.133333	0.461538	0.0333333	0.0333333	2014.5	1199	2099	2099
7-hydroxytheonellasterol	0.428571	0.428571	0.0774648	0.0697674	858.5	1290.5	1310	1181.5
7-ketocholesterol	0.55	0.55	0.333333	0.333333	268	429.5	159	131
7,8-benzoquinoline	0.4	0.5	0.125	0.125	994	852.5	903	709
7,8-dihydro-7,8-dihydroxybenzo(a)pyrene 9,10-oxide	0.25594	0.320487	0.273369	0.255719	1737	1806	293	241
7,8-dihydro-8-oxoguanine	0.333333	0.5	0.0333333	0.0333333	1366	852.5	2099	2099
7alpha-methyl-17alpha-ethynylestradiol	0.5	0.5	0.2	0.2	492	852.5	583	447
8-(4-chloro-phenylthio)-2'-o-methyladenosine-3'-5'-cyclic monophosphate	0.461538	0.545455	0.181818	0.181818	708.5	450.5	667.5	519
8-bromo cyclic adenosine monophosphate	0.177853	0.251905	0.103512	0.0907716	1920	1912	1030	947
8-epi-prostaglandin f2alpha	0.6	0.6	0.0333333	0.0333333	186	232	2099	2099
8-hydroxyeicosatetraenoic acid	1	1	0.0333333	0.0333333	42.5	42.5	2099	2099
8-hydroxyguanine	0.333333	0.5	0.333333	0.333333	1366	852.5	159	131
9-amino-6-chloro-2-methoxyacridine	0.0588235	0.0588235	0.0333333	0.0333333	2168.5	2182.5	2099	2099
9-cis-retinal	0.333333	0.333333	0.25	0.0588235	1366	1648.5	392.5	1652.5
9-deoxy-delta-9-prostaglandin d2	0.405405	0.46875	0.0566038	0.0514706	939.5	1183	1820	1769
9,10-anthraquinone	0.5	0.5	0.166667	0.166667	492	852.5	716.5	566
9,10-dimethyl-1,2-benzanthracene	0.444444	0.5	0.666667	0.666667	785	852.5	20	18
9,10-phenanthrenequinone	0.5	0.5	0.347826	0.347826	492	852.5	58	53
aal 881	0.428571	0.5	0.2	0.2	858.5	852.5	583	447
abacavir	0.461538	0.5	0.25	0.0588235	708.5	852.5	392.5	1652.5
abanoquil	0.375	0.5	0.125	0.0408163	1094.5	852.5	903	1953.5
acadesine	0.4	0.5	0.0606061	0.0606061	994	852.5	1601	1422.5
acetaldehyde	0.265753	0.343972	0.0918367	0.0803279	1716	1495	1141.5	1065
acetaminophen	0.247774	0.305182	0.222849	0.167898	1784	1834	493	545
acetochlor	0.232143	0.236364	0.0606061	0.0606061	1822	1941.5	1601	1422.5
acetohexamide	0.333333	0.333333	0.208333	0.208333	1366	1648.5	522.5	391
acetone	1	1	0.25	0.25	42.5	42.5	392.5	295.5
acetonitrile	0.5	0.5	0.285714	0.0597015	492	852.5	280.5	1595
acetovanillone	0.526316	0.588235	0.114286	0.104167	317	270	966	825
acetyl coenzyme a	0.363636	0.444444	0.0448718	0.0430108	1128	1247.5	1927.5	1912.5
acetyl triethyl citrate	0.4	0.4	0.0430108	0.0430108	994	1357	1947.5	1912.5
acetylcholine	0.163265	0.324324	0.0614035	0.0614035	1951.5	1793	1454	1267
acetylcysteine	0.406877	0.481356	0.0711806	0.0655819	936	1150	1375	1222
acetylglucosamine	0.25974	0.285714	0.152318	0.136888	1728	1864	771	665
acetylleucyl-leucyl-norleucinal	0.555556	0.555556	0.0731707	0.0731707	256	401.5	1350	1140
acetylthiocholine	0.5	0.5	0.0333333	0.0333333	492	852.5	2099	2099
acetylthiocholine iodide	0.5	0.5	0.0333333	0.0333333	492	852.5	2099	2099
acids	0.538462	0.538462	0.2	0.2	292.5	482.5	583	447
acipimox	0.318966	0.33945	0.143617	0.12844	1574	1505	793	697
aclarubicin	0.4	0.444444	0.0606061	0.0606061	994	1247.5	1601	1422.5
acridines	0.0588235	0.0588235	0.0333333	0.0333333	2168.5	2182.5	2099	2099
acrolein	0.214442	0.21875	0.143077	0.143077	1855	1962.5	795	626
acrylamide	0.396226	0.466667	0.333333	0.333333	1047	1186.5	159	131
acrylonitrile	0.5625	0.6	0.0645161	0.0645161	239	232	1427.5	1233
active hexose correlated compound	0.444444	0.5	0.25	0.0588235	785	852.5	392.5	1652.5
acyclovir	0.333333	0.5	0.2	0.0888889	1366	852.5	583	963.5
adapalene	0.4	0.461538	0.1625	0.107143	994	1199	745	808.5
adenosine	0.152941	0.156627	0.222222	0.222222	1975	2040.5	498.5	370.5
adenosine diphosphate	0.484848	0.516129	0.333333	0.333333	648.5	571	159	131
adenosine triphosphate	0.23176	0.339623	0.125	0.125	1823	1504	903	709
adenylyl imidodiphosphate	0.5	0.5	0.4	0.4	492	852.5	50.5	46.5
adrenal cortex hormones	0.4375	0.538462	0.25	0.0694444	813	482.5	392.5	1188.5
adrenosterone	0.333333	0.333333	0.0606061	0.0606061	1366	1648.5	1601	1422.5
afimoxifene	0.405405	0.441176	0.104839	0.0815217	939.5	1260	1024	1048
aflatoxin b1	0.234375	0.245902	0.144231	0.144231	1817	1927	790.5	623.5
aflatoxin b1-2,3-oxide	0.285714	0.333333	0.0597015	0.0597015	1658.5	1648.5	1751.5	1595
aflatoxin g1	0.237288	0.245614	0.141026	0.141026	1811.5	1929	821.5	650
aflatoxin m1	0.25	0.333333	0.0588235	0.0588235	1769	1648.5	1780	1652.5
aflatoxin q1	0.333333	0.333333	0.0606061	0.0606061	1366	1648.5	1601	1422.5
ag 1879	0.559322	0.559322	0.107843	0.107843	246	380	1010	806
agathic acid	0.333333	0.5	0.333333	0.333333	1366	852.5	159	131
agn 193109	0.170732	0.175	0.4	0.4	1934.5	2024.5	50.5	46.5
aica ribonucleotide	0.444444	0.5	0.333333	0.119048	785	852.5	159	734
air pollutants	0.212704	0.271982	0.239927	0.209034	1861	1884	475	387
air pollutants, occupational	0.211465	0.263731	0.105263	0.105263	1865	1899	1020.5	820
albendazole	0.43956	0.5	1	1	805	852.5	9.5	8.5
albuterol	0.52	0.590909	0.0666667	0.0571429	327.5	263.5	1411	1700.5
aldehydes	0.161787	0.210255	0.209022	0.171892	1958	1977	518	533
aldosterone	0.296875	0.301587	0.130435	0.088968	1624	1843	876	960
alfuzosin	0.375	0.5	0.125	0.0408163	1094.5	852.5	903	1953.5
alitretinoin	0.256705	0.311628	0.117409	0.0949555	1736	1817	949	912
allocryptopine	0.4	0.5	0.111111	0.111111	994	852.5	988.5	781
allopurinol	0.195652	0.5625	0.266667	0.266667	1888	364.5	307	237
allyl alcohol	0.0833333	0.0857143	0.0597015	0.0597015	2118	2147	1751.5	1595
allyl sulfide	0.108108	0.111111	0.0333333	0.0333333	2059	2099.5	2099	2099
almotriptan	0.169811	0.18	0.126437	0.0884354	1941.5	2017	894.5	971
aloe emodin	0.263158	0.272727	0.136483	0.107345	1722.5	1882.5	842	807
alpha-cyano-(3,4-dihydroxy)-n-benzylcinnamide	0.309859	0.328358	0.18	0.18	1590	1786	674	524
alpha-hydroxyalprazolam	0.333333	0.333333	0.0606061	0.0606061	1366	1648.5	1601	1422.5
alpha-naphthoflavone	0.27972	0.296296	0.0863309	0.0863309	1683	1852	1197	989.5
alprazolam	0.333333	0.333333	0.0606061	0.0606061	1366	1648.5	1601	1422.5
alprenolol	0.470588	0.5	0.0606061	0.0606061	682.5	852.5	1601	1422.5
aluminum	0.571429	0.631579	0.275862	0.275862	222	187	291.5	226.5
aluminum chloride	0.428571	0.529412	0.0810811	0.0810811	858.5	525.5	1262	1052.5
aluminum citrate	0.5	0.5	0.333333	0.333333	492	852.5	159	131
aluminum oxide	0.52381	0.578947	0.0592593	0.0592593	321	292	1759.5	1617
alvocidib	0.47619	0.526316	0.102041	0.0642202	666	539.5	1063.5	1238
am 251	0.444444	0.5	0.2	0.2	785	852.5	583	447
am 580	0.254237	0.310345	0.166667	0.166667	1746	1818.5	716.5	566
amg 009	0.333333	0.333333	0.0606061	0.0606061	1366	1648.5	1601	1422.5
amifostine	0.5	0.571429	0.428571	0.428571	492	325.5	44.5	41
amiloride	0.309524	0.337662	0.0727273	0.05	1591	1506	1353	1794.5
aminacrine	0.333333	0.333333	0.0606061	0.0606061	1366	1648.5	1601	1422.5
amino acids, peptides, and proteins	0.541667	0.565217	0.114458	0.114458	282	356.5	964	757
aminomethylphosphonic acid	0.5	0.545455	0.153846	0.0697674	492	450.5	765	1181.5
amiodarone	0.18479	0.237422	0.0809717	0.0758123	1912	1940	1271	1111
amitraz	0.333333	0.4	0.0606061	0.0606061	1366	1357	1601	1422.5
amitriptyline	0.44	0.478261	0.151515	0.0952381	803	1155.5	772.5	906.5
amitrole	0.428571	0.428571	0.222222	0.222222	858.5	1290.5	498.5	370.5
amlodipine	0.307692	0.307692	1	1	1594	1829.5	9.5	8.5
ammonium hexachloroplatinate	0.265306	0.351351	0.2	0.2	1718	1480	583	447
amoxicillin	0.5	0.5	0.0333333	0.0333333	492	852.5	2099	2099
amoxicillin-potassium clavulanate combination	0.5	0.5	0.0333333	0.0333333	492	852.5	2099	2099
amphotericin b	0.4	0.481481	0.291667	0.20155	994	1147.5	272.5	398
ampicillin	0.35	0.4375	0.25	0.25	1156	1263.5	392.5	295.5
amprenavir	0.333333	0.428571	0.0606061	0.0606061	1366	1290.5	1601	1422.5
amsacrine	0.5	0.5	0.333333	0.333333	492	852.5	159	131
anandamide	0.25	0.254902	0.2	0.2	1769	1906	583	447
anastrozole	0.333333	0.333333	0.0606061	0.0606061	1366	1648.5	1601	1422.5
androgens	0.22	0.229167	0.0540541	0.0540541	1845	1952.5	1845	1741
andrographolide	0.3	0.333333	0.0594059	0.0594059	1612.5	1648.5	1757.5	1611.5
androstan-3-ol	0.0857143	0.0882353	0.0606061	0.0606061	2109	2140.5	1601	1422.5
androstane-3,17-diol	0.0606061	0.0606061	0.214286	0.0422535	2154.5	2173.5	511.5	1947
androstenedione	0.0618557	0.0618557	0.0833333	0.0625	2142	2167	1228	1255.5
androstenols	0.4	0.5	0.0333333	0.0333333	994	852.5	2099	2099
androsterone	0.116279	0.116279	0.0430108	0.037037	2043	2091	1947.5	1997
angiotensin-converting enzyme inhibitors	0.75	0.75	0.0606061	0.0606061	93	94	1601	1422.5
aniracetam	0.0588235	0.0588235	0.0333333	0.0333333	2168.5	2182.5	2099	2099
anisomycin	0.392405	0.484375	0.333333	0.333333	1051	1137	159	131
antalarmin	0.357143	0.416667	0.266667	0.266667	1146	1313	307	237
antazoline	0.333333	0.333333	0.0606061	0.0606061	1366	1648.5	1601	1422.5
anthra(1,9-cd)pyrazol-6(2h)-one	0.409938	0.437086	0.0668287	0.061665	926	1267	1407	1263
anti-inflammatory agents, non-steroidal	0.375	0.375	0.0588235	0.0425532	1094.5	1428	1780	1937.5
antibiotic g 418	0.461538	0.5	0.333333	0.333333	708.5	852.5	159	131
anticoagulants	0.333333	0.333333	0.0588235	0.0588235	1366	1648.5	1780	1652.5
antigens, dermatophagoides	0.5	0.52381	0.0333333	0.0333333	492	548.5	2099	2099
antileukinate	0.333333	0.5	0.0425532	0.0425532	1366	852.5	1962.5	1937.5
antimony oxide	0.5	0.5	0.0333333	0.0333333	492	852.5	2099	2099
antimony sodium gluconate	0.5	0.538462	0.0408163	0.0408163	492	482.5	1974	1953.5
antimycin	0.333333	0.333333	0.0606061	0.0606061	1366	1648.5	1601	1422.5
antimycin a	0.4375	0.538462	0.0425532	0.0425532	813	482.5	1962.5	1937.5
antipsychotic agents	0.4	0.5	0.142857	0.142857	994	852.5	806.5	636
apigenin	0.204545	0.209302	0.0882353	0.0483871	1874.5	1979	1180	1817
apocarotenal	0.310606	0.351931	0.191304	0.191304	1589	1478	647	507
apomorphine	0.428571	0.428571	0.0606061	0.0606061	858.5	1290.5	1601	1422.5
apratastat	0.333333	0.5	0.333333	0.333333	1366	852.5	159	131
aprindine	1	1	0.333333	0.333333	42.5	42.5	159	131
arabinoxylan	0.333333	0.5	0.25	0.0510204	1366	852.5	392.5	1777.5
arachidonic acid	0.22807	0.238532	0.064	0.0472727	1828	1939	1434	1839
arachidonic acids	0.4	0.4	0.25	0.25	994	1357	392.5	295.5
arachidonyl-2-chloroethylamide	0.5	0.5	0.2	0.2	492	852.5	583	447
arachidonyl-coenzyme a	1	1	0.0333333	0.0333333	42.5	42.5	2099	2099
arachidonyltrifluoromethane	0.727273	0.727273	0.0425532	0.0425532	100	102	1962.5	1937.5
arachidoyl-coenzyme a	0.333333	0.333333	0.25	0.0588235	1366	1648.5	392.5	1652.5
aranidipine	0.25	0.333333	0.0588235	0.0588235	1769	1648.5	1780	1652.5
arecaidine	0.333333	0.5	0.0333333	0.0333333	1366	852.5	2099	2099
arecaidine esters	0.6	0.6	0.255814	0.0920245	186	232	317	936
arecoline	0.16129	0.215311	0.0421053	0.04	1960	1968	1969.5	1963
arginyl-glycyl-aspartic acid	0.4	0.5	0.0333333	0.0333333	994	852.5	2099	2099
aristolochic acid i	0.237288	0.25	0.183673	0.0863309	1811.5	1919	661	989.5
aristolochic acids	0.262295	0.280702	0.0538462	0.0454545	1724	1872	1848	1874.5
arsenic	0.254712	0.323909	0.145455	0.119745	1740	1795	787.5	729
arsenic trichloride	0.12987	0.12987	0.0888889	0.0888889	2021	2075.5	1168	963.5
arsenic trioxide	0.281448	0.34603	0.198722	0.187941	1676	1492	636	514
arsenite	0.254513	0.320455	0.124031	0.124031	1743	1807	910.5	714
artemisinine	0.333333	0.5	0.0333333	0.0333333	1366	852.5	2099	2099
asbestos	0.471698	0.520833	0.105263	0.105263	678	561	1020.5	820
asbestos, amosite	0.6	0.6	0.0606061	0.0606061	186	232	1601	1422.5
asbestos, amphibole	0.319549	0.341365	0.0606061	0.0606061	1572	1503	1601	1422.5
asbestos, crocidolite	0.296456	0.360933	0.231465	0.21619	1628	1466	488	380
asbestos, serpentine	0.452381	0.487179	0.0805369	0.0805369	750	1132	1273	1057
ascorbic acid	0.336957	0.553571	0.121839	0.111111	1177	420	926	781
asoxime chloride	0.5	0.5	0.0333333	0.0333333	492	852.5	2099	2099
aspirin	0.303754	0.364754	0.0744681	0.0665236	1603	1453	1341	1217
astressin	0.4	0.461538	0.277778	0.277778	994	1199	289	224.5
astressin b	1	1	0.333333	0.333333	42.5	42.5	159	131
atenolol	0.533333	0.571429	0.196429	0.196429	301.5	325.5	640	498
atorvastatin calcium	0.273171	0.414815	0.0489978	0.0456942	1700	1317	1891	1870
atrasentan	1	1	0.142857	0.142857	42.5	42.5	806.5	636
atrazine	0.211604	0.266623	0.0430108	0.0430108	1863	1893	1947.5	1912.5
atropine	0.327103	0.5	0.12336	0.106157	1560	852.5	915	815
auranofin	0.6	0.6	0.0606061	0.0606061	186	232	1601	1422.5
azacitidine	0.237419	0.298701	0.0608696	0.0608696	1810	1848.5	1458	1269
azaspirane	0.555556	0.555556	0.173077	0.173077	256	401.5	683	531
azatadine	0.333333	0.333333	0.25	0.25	1366	1648.5	392.5	295.5
azathioprine	0.229426	0.328571	0.153846	0.153846	1826	1783.5	765	607.5
azelastine	0.454545	0.454545	0.0534351	0.0513699	739	1217.5	1851.5	1771
aziridines	1	1	0.25	0.0510204	42.5	42.5	392.5	1777.5
azithromycin	0.333333	0.333333	0.0606061	0.0606061	1366	1648.5	1601	1422.5
b 581	0.6	0.6	0.157895	0.157895	186	232	753	598
barium	0.1875	0.348214	0.294118	0.141463	1903	1485	271	649
barium chloride	0.4	0.5	0.333333	0.0606061	994	852.5	159	1422.5
batimastat	0.411765	0.5	0.133333	0.133333	921	852.5	853.5	675.5
bay 11-7085	0.482759	0.56	0.26087	0.0963855	651.5	376	314.5	893
bay u9773	0.461538	0.545455	0.0530303	0.0493827	708.5	450.5	1855	1807
bazedoxifene	0.4	0.4	0.0606061	0.0606061	994	1357	1601	1422.5
beclomethasone	0.36	0.409091	0.0684411	0.0648464	1141.5	1322	1397	1227
beclomethasone 17-monopropionate	0.212766	0.555556	0.0803571	0.0803571	1859	401.5	1278	1062.5
befunolol	0.666667	0.666667	0.0430108	0.0430108	127	141.5	1947.5	1912.5
benazepril	0.0793651	0.714286	1	0.09375	2126	105.5	9.5	918
benidipine	0.105263	0.173913	0.103896	0.0729927	2066.5	2026.5	1028.5	1142
benoxaprofen	0.084507	0.0857143	0.0333333	0.0333333	2113	2147	2099	2099
benoxinate	0.333333	0.333333	0.0606061	0.0606061	1366	1648.5	1601	1422.5
benz(a)anthracene	0.166667	0.169355	0.0440098	0.0440098	1947	2029	1936	1894
benzaldehyde	0.4	0.5	0.117647	0.0519481	994	852.5	947	1763
benzalkonium compounds	0.451613	0.482759	0.0512048	0.0512048	752	1140.5	1868.5	1773
benzamide	0.416667	0.5	0.0615385	0.0615385	905	852.5	1453	1266
benzanthracene-3,4-dihydrodiol	0.333333	0.333333	0.0606061	0.0606061	1366	1648.5	1601	1422.5
benzbromarone	0.192308	0.204082	0.047619	0.0438596	1896	1990.5	1902	1895
benzene	0.266191	0.334252	0.0689655	0.0598291	1715	1515	1395	1586
benzenesulfonamide	0.75	0.75	0.2	0.2	93	94	583	447
benzethonium	0.391304	0.473684	0.0606061	0.0606061	1052.5	1166.5	1601	1422.5
benzidine	0.285714	0.333333	0.0425532	0.0425532	1658.5	1648.5	1962.5	1937.5
benzil	0.333333	0.333333	0.208333	0.208333	1366	1648.5	522.5	391
benzo(a)pyrene	0.189881	0.245986	0.123883	0.100031	1898	1926	913	863
benzo(a)pyrene-7,8-dihydrodiol-9,10-epoxide-dna	0.4	0.5	0.2	0.2	994	852.5	583	447
benzo(a)pyrene-7,8-dione	0.333333	0.4	0.333333	0.333333	1366	1357	159	131
benzo(a)pyrene-7,8,9,10-tetrol	1	1	0.0333333	0.0333333	42.5	42.5	2099	2099
benzo(a)pyrene-dna adduct	0.6	0.6	0.102564	0.102564	186	232	1048.5	842.5
benzo(a)pyrene 7,8-dihydrodiol	0.481481	0.5	0.0904255	0.0825688	654.5	852.5	1154.5	1039
benzo(a)pyrene diolepoxide i	0.545455	0.545455	0.102564	0.0833333	276	450.5	1048.5	1020
benzo(f)quinoline	0.4	0.5	0.125	0.125	994	852.5	903	709
benzo(k)fluoranthene	0.1	0.1	0.0448718	0.0448718	2084.5	2121	1927.5	1879.5
benzocaine	0.333333	0.5	0.2	0.2	1366	852.5	583	447
benzophenones	0.5	0.5	0.2	0.2	492	852.5	583	447
benzoquinone	0.470588	0.551724	0.0666667	0.0666667	682.5	423.5	1411	1214
benzoylcarbonyl-aspartyl-glutamyl-valyl-aspartyl-fluoromethyl ketone	0.5	0.533333	0.219512	0.219512	492	507	506.5	377
benzoylecgonine	0.25	0.25	0.0333333	0.0333333	1769	1919	2099	2099
benztropine	0.333333	0.333333	0.0606061	0.0606061	1366	1648.5	1601	1422.5
benzyloxycarbonyl-isoleucyl-glutamyl-threonyl-aspartic acid fluoromethyl ketone	0.461538	0.5	0.333333	0.333333	708.5	852.5	159	131
benzyloxycarbonyl-leucyl-glutamyl-histidyl-aspartic acid fluoromethyl ketone	0.428571	0.5	0.208333	0.208333	858.5	852.5	522.5	391
benzyloxycarbonyl-valyl-alanyl-aspartic acid	0.5	0.5	0.116279	0.116279	492	852.5	956.5	749
benzyloxycarbonylleucyl-leucyl-leucine aldehyde	0.491525	0.552381	0.121771	0.121771	640.5	422	928	721
benzylparaben	0.5	0.5	0.2	0.2	492	852.5	583	447
beryllium sulfate	0.315315	0.346535	0.0333333	0.0333333	1581.5	1488.5	2099	2099
beta-glycerophosphoric acid	0.375	0.5	0.25	0.25	1094.5	852.5	392.5	295.5
beta-hexachlorocyclohexane	0.375	0.428571	0.166667	0.166667	1094.5	1290.5	716.5	566
beta-naphthoflavone	0.194175	0.204082	0.10052	0.0914543	1891	1990.5	1073	940
beta carotene	0.278261	0.304762	0.143836	0.143836	1686	1835	792	625
betamethasone	0.470588	0.571429	0.5	0.5	682.5	325.5	31	29
betamethasone valerate	0.428571	0.5	0.25	0.25	858.5	852.5	392.5	295.5
betaxolol	0.666667	0.666667	0.0430108	0.0430108	127	141.5	1947.5	1912.5
bexarotene	0.338308	0.384181	0.158273	0.158273	1171	1406	752	597
bezafibrate	0.277778	0.291005	0.0681818	0.0644391	1688.5	1858	1401	1236
bicalutamide	0.254237	0.5	0.06	0.05	1746	852.5	1746.5	1794.5
bicarbonates	0.108108	0.111111	0.0714286	0.0490196	2059	2099.5	1370.5	1810
bile acids and salts	0.193069	0.242236	0.0939597	0.0688976	1893	1934	1122	1194
bilirubin	0.157303	0.162791	0.0545455	0.0470588	1967.5	2035	1840	1846.5
biochanin a	0.114286	0.115942	0.666667	0.666667	2049	2093	20	18
biological products	0.555556	0.576923	0.126437	0.126437	256	296.5	894.5	704
bis(2-ethylhexyl) 2,3,4,5-tetrabromophthalate	1	1	0.0333333	0.0333333	42.5	42.5	2099	2099
bis(4-hydroxyphenyl)sulfone	0.428571	0.5	0.133333	0.133333	858.5	852.5	853.5	675.5
bis(4-nitrophenyl)phosphate	0.0588235	0.0588235	0.0333333	0.0333333	2168.5	2182.5	2099	2099
bis(tri-n-butyltin)oxide	0.268085	0.346154	0.0333333	0.0333333	1710	1491	2099	2099
bisindolylmaleimide i	0.545455	0.6	0.108696	0.108696	276	232	1002.5	799.5
bisoprolol	0.470588	0.533333	0.105263	0.105263	682.5	507	1020.5	820
bisphenol a	0.21989	0.28167	0.154814	0.129488	1846	1871	758	695
bitertanol	1	1	0.25	0.25	42.5	42.5	392.5	295.5
bithionol	0.333333	0.333333	0.0606061	0.0606061	1366	1648.5	1601	1422.5
bleomycin	0.615385	0.666667	0.333333	0.333333	167	141.5	159	131
blood glucose	0.5	0.5	0.038961	0.038961	492	852.5	1992.5	1978.5
bms453	0.4	0.4	0.142857	0.142857	994	1357	806.5	636
bolton hunter-cholecystokinin nonapeptide	0.333333	0.333333	0.0980392	0.0980392	1366	1648.5	1093.5	884
bopindolol	0.333333	0.333333	0.0606061	0.0606061	1366	1648.5	1601	1422.5
boric acid	1	1	0.0333333	0.0333333	42.5	42.5	2099	2099
borrelidin	0.6	0.6	0.166667	0.166667	186	232	716.5	566
bortezomib	0.455556	0.518987	0.0887574	0.0842391	727.5	566.5	1170	1002
bosentan	0.714286	0.714286	0.0821918	0.0821918	102	105.5	1244.5	1043.5
bq 788	1	1	0.142857	0.142857	42.5	42.5	806.5	636
brefeldin a	0.421053	0.5	0.1	0.1	895	852.5	1081	869.5
bretylium tosylate	0.333333	0.333333	0.0606061	0.0606061	1366	1648.5	1601	1422.5
brilliant green	0.333333	0.333333	0.0606061	0.0606061	1366	1648.5	1601	1422.5
brimonidine tartrate	0.333333	0.333333	0.0606061	0.0606061	1366	1648.5	1601	1422.5
bromhexine	0.333333	0.333333	0.0606061	0.0606061	1366	1648.5	1601	1422.5
bromides	0.333333	0.5	0.333333	0.333333	1366	852.5	159	131
bromoacetate	0.277778	0.310345	0.12069	0.12069	1688.5	1818.5	932	726
bromoethane	0.5	0.5	0.2	0.2	492	852.5	583	447
brompheniramine	0.428571	0.428571	0.0833333	0.0606061	858.5	1290.5	1228	1422.5
bropirimine	0.047619	0.047619	0.0333333	0.0333333	2179.5	2189.5	2099	2099
bucillamine	0.571429	0.666667	0.163265	0.163265	222	141.5	743	591
bucladesine	0.244228	0.328431	0.1	0.05	1796	1785	1081	1794.5
budesonide	0.248	0.344444	0.0690423	0.064833	1783	1494	1394	1228
buflomedil	0.333333	0.333333	0.0606061	0.0606061	1366	1648.5	1601	1422.5
bufuralol	0.25	0.333333	0.25	0.0588235	1769	1648.5	392.5	1652.5
bumetanide	0.0612245	0.15	0.190476	0.0980392	2145.5	2049	651.5	884
bungarotoxins	0.52381	0.55	0.0825688	0.0825688	321	429.5	1241	1039
bupivacaine	0.454545	0.5	0.0555556	0.0555556	739	852.5	1830.5	1720
bupropion	0.375	0.375	0.0606061	0.0606061	1094.5	1428	1601	1422.5
buspirone	0.333333	0.333333	0.0606061	0.0606061	1366	1648.5	1601	1422.5
busulfan	0.105263	0.105263	0.0714286	0.06	2066.5	2112	1370.5	1583
butachlor	0.0606061	0.0606061	0.0606061	0.0606061	2154.5	2173.5	1601	1422.5
butaprost	0.666667	0.666667	0.0606061	0.0606061	127	141.5	1601	1422.5
butenafine	0.333333	0.333333	0.0606061	0.0606061	1366	1648.5	1601	1422.5
buthionine sulfoximine	0.540541	0.571429	0.0522648	0.0522648	285.5	325.5	1860	1756
butylated hydroxyanisole	0.46875	0.535714	0.0661323	0.0661323	688.5	496.5	1417	1218
butylated hydroxytoluene	0.53125	0.566667	0.0425532	0.0425532	305	354.5	1962.5	1937.5
butylparaben	0.444444	0.444444	0.0606061	0.0606061	785	1247.5	1601	1422.5
butylphen	0.411765	0.5	0.25	0.25	921	852.5	392.5	295.5
butylscopolammonium bromide	0.333333	0.333333	0.0606061	0.0606061	1366	1648.5	1601	1422.5
butyraldehyde	0.168664	0.218711	0.238807	0.215803	1944	1964	479	381
butyrates	0.301136	0.395522	0.106145	0.0988275	1606	1389	1015	879
butyric acid	0.306818	0.333333	0.0714286	0.0555556	1597	1648.5	1370.5	1720
butyrylthiocholine	0.25	0.5	0.0333333	0.0333333	1769	852.5	2099	2099
c-peptide	0.333333	0.333333	0.0333333	0.0333333	1366	1648.5	2099	2099
c186 65	0.4	0.5	0.153846	0.0547945	994	852.5	765	1731.5
ca 074 methyl ester	0.5	0.5	0.25	0.25	492	852.5	392.5	295.5
cadmium	0.267045	0.348148	0.0975015	0.0941652	1712	1486	1102	916
cadmium acetate	0.448529	0.491935	0.243243	0.243243	763	1126	470	351
cadmium chloride	0.352406	0.405689	0.234678	0.225462	1153	1326	483	364
cadmium compounds	0.4	0.5	0.2	0.2	994	852.5	583	447
cadmium sulfate	0.337143	0.36875	0.0909091	0.0909091	1175	1443	1148.5	943.5
cafestol	0.4	0.4	0.0833333	0.0606061	994	1357	1228	1422.5
caffeic acid phenethyl ester	0.5	0.555556	0.25	0.25	492	401.5	392.5	295.5
caffeine	0.387097	0.444444	0.183007	0.14899	1060.5	1247.5	663	615
calcein am	0.357143	0.416667	0.133333	0.133333	1146	1313	853.5	675.5
calcifediol	0.388889	0.466667	0.142857	0.142857	1056	1186.5	806.5	636
calcimycin	0.43	0.511905	0.0470383	0.0470383	834	576	1908	1848
calcitriol	0.26936	0.334029	0.0586319	0.0544959	1706	1516	1799	1734
calcium	0.276824	0.386228	0.0716685	0.0635481	1693	1401	1366	1243
calcium chloride	0.4	0.5	0.111111	0.111111	994	852.5	988.5	781
calphostin c	0.521739	0.6	0.180328	0.131868	325	232	673	687
calyculin a	0.454545	0.5	0.25	0.25	739	852.5	392.5	295.5
camphoroquinone	1	1	0.2	0.2	42.5	42.5	583	447
camptothecin	0.451613	0.518519	0.0443038	0.0425532	752	568	1933	1937.5
candesartan cilexetil	1	1	1	1	42.5	42.5	9.5	8.5
caprylic aldehyde	0.115385	0.115385	0.0403226	0.0380435	2046	2094	1980.5	1990.5
capsaicin	0.397004	0.509615	0.102694	0.0827338	1044	578	1036	1036
capsazepine	0.245614	0.482759	0.0909091	0.0705882	1791	1140.5	1148.5	1167
captax	0.409639	0.485714	0.209677	0.209677	927	1135	517	386
carbachol	0.473684	0.529412	0.166667	0.166667	673	525.5	716.5	566
carbamates	0.545455	0.545455	0.0499076	0.0499076	276	450.5	1883	1798
carbamazepine	0.112971	0.144	0.0914179	0.0669546	2052	2055	1143	1211
carbamazepine epoxide	0.5	0.5	0.0333333	0.0333333	492	852.5	2099	2099
carbamylhydrazine	0.375	0.5	0.181818	0.181818	1094.5	852.5	667.5	519
carbapenems	0.333333	0.5	0.333333	0.333333	1366	852.5	159	131
carbaryl	0.333333	0.454545	0.0588235	0.0588235	1366	1217.5	1780	1652.5
carbazeran	0.333333	0.333333	0.25	0.25	1366	1648.5	392.5	295.5
carbenoxolone	0.75	0.75	0.0588235	0.0588235	93	94	1780	1652.5
carbinoxamine	0.333333	0.333333	0.0606061	0.0606061	1366	1648.5	1601	1422.5
carbocysteine	0.5	0.5	0.075	0.075	492	852.5	1336	1121.5
carbofuran	0.333333	0.428571	0.0704225	0.0594059	1366	1290.5	1379	1611.5
carbolines	0.333333	0.5	0.333333	0.333333	1366	852.5	159	131
carbon monoxide	0.56	0.636364	0.0333333	0.0333333	244	182	2099	2099
carbon tetrachloride	0.22449	0.229167	0.057047	0.0515464	1838	1952.5	1819	1765.5
carbosulfan	0.0833333	0.0833333	0.0606061	0.0606061	2118	2151	1601	1422.5
carboxylic acids	0.0333333	0.5	0.0333333	0.0333333	2188.5	852.5	2099	2099
carmustine	0.448276	0.52	0.107143	0.107143	765.5	563.5	1012	808.5
carnitine	0.363636	0.5	0.0833333	0.0520833	1128	852.5	1228	1760.5
carteolol	0.666667	0.666667	0.0430108	0.0430108	127	141.5	1947.5	1912.5
carvedilol	0.37069	0.544304	0.0891473	0.0833333	1116	464	1166	1020
catechin	0.174515	0.21367	0.132	0.132	1926	1969	866	685
catecholamines	0.333333	0.333333	0.25	0.25	1366	1648.5	392.5	295.5
ccg 1423	0.333333	0.5	0.25	0.25	1366	852.5	392.5	295.5
cd 437	0.318182	0.38809	0.172414	0.101695	1576	1399	684.5	853.5
cefaclor	0.333333	0.333333	0.0606061	0.0606061	1366	1648.5	1601	1422.5
cefadroxil	0.333333	0.333333	0.0606061	0.0606061	1366	1648.5	1601	1422.5
celecoxib	0.540541	0.588235	0.0486891	0.0478723	285.5	270	1895	1823
celsior	0.169492	0.181818	0.0786517	0.0672269	1943	2014	1297.5	1207.5
ceramides	0.5	0.583333	0.142857	0.142857	492	281	806.5	636
ceric oxide	0.410959	0.5	0.138298	0.138298	925	852.5	833	659
cerium	0.333333	0.5	0.333333	0.333333	1366	852.5	159	131
cerivastatin	0.291139	0.323944	0.0693431	0.0693431	1642	1794	1393	1192
cetrorelix	0.146067	0.183099	0.0918367	0.078125	1989	2012	1141.5	1086
cetylpyridinium	0.666667	0.666667	0.166667	0.166667	127	141.5	716.5	566
cgp 12177	0.545455	0.545455	0.163265	0.163265	276	450.5	743	591
cgp 20712a	1	1	1	1	42.5	42.5	9.5	8.5
cgp 57698	0.333333	0.5	0.25	0.0588235	1366	852.5	392.5	1652.5
cgp 71872	0.5	0.5	0.0731707	0.0731707	492	852.5	1350	1140
chelerythrine	0.48	0.545455	0.2	0.0888889	658	450.5	583	963.5
chenodeoxycholic acid	0.147059	0.152439	0.0613636	0.0481928	1986	2045	1455	1820.5
chetomin	0.666667	0.666667	0.333333	0.333333	127	141.5	159	131
chf 4056	0.5	0.5	0.2	0.2	492	852.5	583	447
chlordan	0.347826	0.5	0.0740741	0.0595238	1158.5	852.5	1342.5	1606
chlordecone	0.210526	0.226415	0.0883721	0.0763636	1866	1955	1177	1105
chlordiazepoxide	0.333333	0.333333	0.0606061	0.0606061	1366	1648.5	1601	1422.5
chlorhexidine	0.333333	0.333333	0.0606061	0.0606061	1366	1648.5	1601	1422.5
chloric acid	0.5	0.5	0.102564	0.102564	492	852.5	1048.5	842.5
chlorides	0.36	0.45	0.139535	0.0958904	1141.5	1231	828.5	898
chlorinated dibenzofurans	0.5	0.555556	0.333333	0.333333	492	401.5	159	131
chlorine	0.333333	0.4	0.333333	0.0606061	1366	1357	159	1422.5
chlormadinone acetate	0.333333	0.333333	0.0606061	0.0606061	1366	1648.5	1601	1422.5
chlormequat	1	1	0.25	0.25	42.5	42.5	392.5	295.5
chlorobenzene	0.5	0.590909	0.0962567	0.0962567	492	263.5	1106	894.5
chlorobutanol	0.5	0.5	0.333333	0.333333	492	852.5	159	131
chlorocresol	0.4	0.5	0.25	0.25	994	852.5	392.5	295.5
chlorodiphenyl (54% chlorine)	0.115578	0.118252	0.0847107	0.0530063	2045	2089	1209	1750
chloroform	0.204082	0.212766	0.0779221	0.0583942	1876	1971.5	1308	1684
chlorogenic acid	0.340426	0.533333	0.174274	0.0998043	1167	507	679	876
chlorophenols	0.5	0.5	0.333333	0.0606061	492	852.5	159	1422.5
chloropicrin	0.44898	0.5	0.121795	0.121795	762	852.5	927	720
chloroquine	0.5	0.545455	0.121495	0.0898204	492	450.5	929	955
chloroxylenol	0.333333	0.5	0.25	0.25	1366	852.5	392.5	295.5
chlorphenesin carbamate	0.333333	0.333333	0.0606061	0.0606061	1366	1648.5	1601	1422.5
chlorpheniramine	0.375	0.375	0.0909091	0.0909091	1094.5	1428	1148.5	943.5
chlorpromazine	0.434783	0.47619	0.097561	0.097561	820.5	1161.5	1098.5	887.5
chlorprothixene	0.5	0.5	0.25	0.25	492	852.5	392.5	295.5
chlorpyrifos	0.24	0.264706	0.0886076	0.0524017	1802	1896.5	1171.5	1754
chlorzoxazone	0.333333	0.333333	0.0606061	0.0606061	1366	1648.5	1601	1422.5
cholecalciferol	0.416667	0.454545	0.113208	0.113208	905	1217.5	971.5	765
cholera toxin	0.458333	0.52381	0.0606061	0.0606061	723	548.5	1601	1422.5
cholestanols	0.5	0.5	0.333333	0.333333	492	852.5	159	131
cholesterol	0.238095	0.258621	0.0774411	0.0774411	1809	1903.5	1311	1089
cholesterol esters	0.333333	0.333333	0.25	0.25	1366	1648.5	392.5	295.5
cholesterol, hdl	0.5625	0.5625	0.0784314	0.0784314	239	364.5	1301	1082
cholesterol, ldl	0.428571	0.5	0.0333333	0.0333333	858.5	852.5	2099	2099
cholic acid	0.0909091	0.0909091	0.333333	0.333333	2095	2133	159	131
chondroitin sulfate proteoglycans	0.5	0.6	0.0333333	0.0333333	492	232	2099	2099
chondroitin sulfates	0.387097	0.521739	0.195652	0.195652	1060.5	555.5	642	501
chromic chloride	0.578947	0.611111	0.0333333	0.0333333	208.5	203.5	2099	2099
chromium alloys	0.5	0.533333	0.2	0.2	492	507	583	447
chromium compounds	0.5	0.5	0.333333	0.333333	492	852.5	159	131
chromium hexavalent ion	0.469194	0.532258	0.129412	0.129412	687	514	882	696
chromium mesoporphyrin	1	1	0.1	0.1	42.5	42.5	1081	869.5
chromium trioxide	0.5	0.5	0.0487805	0.0487805	492	852.5	1893	1813
chromones	0.5	0.5	0.2	0.2	492	852.5	583	447
chrysin	0.293333	0.305556	0.0447284	0.0428954	1635	1832	1931	1927
ciclopirox	0.6	0.75	0.0333333	0.0333333	186	94	2099	2099
ciglitazone	0.535714	0.555556	0.144231	0.144231	299	401.5	790.5	623.5
cilostazol	0.555556	0.571429	0.0606061	0.0606061	256	325.5	1601	1422.5
cimetidine	0.145329	0.1875	0.09375	0.0698113	1991	2004	1124	1179
cinnamic aldehyde	0.202335	0.265306	0.148449	0.121195	1881	1895	779	724
cinnamyl alcohol	0.444444	0.5	0.25	0.25	785	852.5	392.5	295.5
cinnarizine	0.333333	0.333333	0.0606061	0.0606061	1366	1648.5	1601	1422.5
ciprofibrate	0.428571	0.6	0.3	0.1	858.5	232	268	869.5
ciprofibrate-coenzyme a	0.333333	0.333333	0.25	0.0588235	1366	1648.5	392.5	1652.5
ciprofloxacin	0.481481	0.541667	0.0616438	0.0616438	654.5	467.5	1452	1264
cisapride	0.375	0.375	0.0724638	0.0724638	1094.5	1428	1358.5	1151
cisplatin	0.344828	0.433604	0.11773	0.114286	1163	1273	945	759
citalopram	0.209677	0.224138	0.133333	0.133333	1868	1958	853.5	675.5
citral	0.454545	0.5	0.21875	0.21875	739	852.5	508	378
citric acid	0.0810811	0.333333	0.166667	0.166667	2123	1648.5	716.5	566
clarithromycin	0.454545	0.5	0.038961	0.038961	739	852.5	1992.5	1978.5
clebopride	0.333333	0.333333	0.0606061	0.0606061	1366	1648.5	1601	1422.5
clemastine	0.333333	0.333333	0.25	0.25	1366	1648.5	392.5	295.5
clidinium	0.333333	0.333333	0.0606061	0.0606061	1366	1648.5	1601	1422.5
clindamycin	0.333333	0.333333	0.0606061	0.0606061	1366	1648.5	1601	1422.5
clindamycin phosphate	0.333333	0.5	0.25	0.25	1366	852.5	392.5	295.5
clinofibrate	1	1	0.0392157	0.0392157	42.5	42.5	1988.5	1970
clobetasol	0.6	0.6	0.25	0.25	186	232	392.5	295.5
clofazimine	0.333333	0.333333	0.0606061	0.0606061	1366	1648.5	1601	1422.5
clofibrate	0.538462	0.6	0.0721154	0.0634328	292.5	232	1362	1245
clofibric acid	0.101449	0.101449	0.0375587	0.0363036	2079.5	2119	1999	2002.5
clomacran	0.333333	0.333333	0.0606061	0.0606061	1366	1648.5	1601	1422.5
clomiphene	0.5	0.571429	0.0754717	0.0754717	492	325.5	1330.5	1116.5
clomipramine	0.444444	0.444444	0.151515	0.151515	785	1247.5	772.5	613
clonidine	0.241379	0.538462	0.0606061	0.0606061	1799	482.5	1601	1422.5
clopidogrel	0.4	0.451613	0.096	0.096	994	1228	1107	896
clorprenaline	0.333333	0.333333	0.0606061	0.0606061	1366	1648.5	1601	1422.5
clotrimazole	0.16	0.181818	0.102564	0.102564	1961	2014	1048.5	842.5
clozapine	0.315315	0.353535	0.101266	0.101266	1581.5	1475	1068	858
coal ash	0.268571	0.367188	0.0720721	0.0720721	1709	1449	1363	1155
coal tar	0.3	0.341772	0.0643642	0.0594452	1612.5	1501.5	1430	1608
cobalt	0.278422	0.431655	0.0544747	0.0544747	1685	1274	1842	1736
cobalt oxide	0.313433	0.355932	0.269231	0.210744	1584	1472	303	384
cobalt sulfate	0.428571	0.529412	0.2	0.2	858.5	525.5	583	447
cobaltiprotoporphyrin	0.522222	0.580247	0.0649351	0.0560748	323	289	1424.5	1713
cobaltous chloride	0.297385	0.365782	0.133237	0.123449	1623	1451	859	715
cocaethylene	0.25	0.25	0.0333333	0.0333333	1769	1919	2099	2099
cocaine	0.274229	0.365639	0.10325	0.10325	1697	1452	1035	830
colchicine	0.340206	0.4125	0.0756757	0.0756757	1168	1318	1327	1113
colforsin	0.227528	0.273649	0.0804196	0.0804196	1830	1881	1275	1059
coloring agents	0.5	0.5	0.0571429	0.0571429	492	852.5	1814.5	1700.5
coniferaldehyde	0.333333	0.5	0.333333	0.333333	1366	852.5	159	131
conotoxin gv	0.333333	0.5	0.181818	0.049505	1366	852.5	667.5	1805
contraceptives, oral	0.5	0.6	1	1	492	232	9.5	8.5
coomassie brilliant blue	0.333333	0.5	0.25	0.25	1366	852.5	392.5	295.5
coordination complexes	0.666667	0.666667	0.2	0.2	127	141.5	583	447
copper	0.344622	0.388764	0.106294	0.0916201	1164	1395	1014	938
copper sulfate	0.371324	0.404	0.146341	0.146341	1114	1328	785	619
coproporphyrinogen iii	0.333333	0.333333	0.333333	0.333333	1366	1648.5	159	131
corticosterone	0.07	0.166667	0.333333	0.0606061	2135	2031.5	159	1422.5
cortisone	0.571429	0.571429	0.103896	0.103896	222	325.5	1028.5	827
cotinine	0.157895	0.164835	0.0921053	0.0561224	1966	2033	1139.5	1712
coumaric acids	0.5	0.555556	0.0933333	0.0933333	492	401.5	1128	925.5
coumarin	0.25	0.4	0.0588235	0.0588235	1769	1357	1780	1652.5
cpg-oligonucleotide	0.409241	0.492063	0.148936	0.140861	928	1125	778	652
creatine	0.25	0.25	0.038961	0.038961	1769	1919	1992.5	1978.5
creatinine	1	1	0.0333333	0.0333333	42.5	42.5	2099	2099
croton oil	0.555556	0.555556	0.041806	0.041806	256	401.5	1971	1949
cumene hydroperoxide	0.413793	0.461538	0.108696	0.0660377	914.5	1199	1002.5	1219
cupric chloride	0.555556	0.555556	0.0559441	0.0559441	256	401.5	1825	1714
cupric oxide	0.296494	0.394124	0.243655	0.218579	1627	1391	469	379
cuprous chloride	0.5	0.5	0.0571429	0.0571429	492	852.5	1814.5	1700.5
curcumin	0.324268	0.378973	0.134172	0.118166	1564	1414	846	742
cyanamide	0.428571	0.428571	0.0430108	0.0430108	858.5	1290.5	1947.5	1912.5
cyanoginosin lr	0.193182	0.283333	0.333333	0.333333	1892	1867.5	159	131
cyanopindolol	0.666667	0.666667	0.0645161	0.0645161	127	141.5	1427.5	1233
cyclic amp	0.178571	0.204461	0.0857143	0.0857143	1919	1988	1202.5	996.5
cyclo(trp-asp-pro-val-leu)	1	1	0.142857	0.142857	42.5	42.5	806.5	636
cyclobenzaprine	0.333333	0.333333	0.0606061	0.0606061	1366	1648.5	1601	1422.5
cyclodextrins	0.315789	0.375	0.0733945	0.0591716	1580	1428	1346.5	1620.5
cycloheximide	0.326316	0.396166	0.132479	0.121212	1561	1386	860	723
cyclophosphamide	0.311355	0.349794	0.225131	0.179283	1588	1482	492	525
cyclopiazonic acid	0.333333	0.5	0.166667	0.166667	1366	852.5	716.5	566
cyclosporine	0.265044	0.34721	0.0837696	0.0717131	1719	1487	1215	1160
cyclosporins	0.454545	0.555556	0.119048	0.0833333	739	401.5	938	1020
cypermethrin	0.162791	0.162791	0.046875	0.046875	1953.5	2035	1912.5	1853
cyproheptadine	0.5	0.5	0.0606061	0.0606061	492	852.5	1601	1422.5
cyproterone acetate	0.4	0.571429	0.0333333	0.0333333	994	325.5	2099	2099
cyromazine	0.333333	0.333333	0.0606061	0.0606061	1366	1648.5	1601	1422.5
cysteine	0.454545	0.555556	0.0787879	0.0627451	739	401.5	1296	1250
cytarabine	0.226415	0.24	0.09375	0.09375	1832.5	1936	1124	918
cytochalasin b	0.478261	0.52381	0.3	0.3	662.5	548.5	268	212.5
cytochalasin d	0.5	0.521739	0.0426829	0.0426829	492	555.5	1957	1929
dacarbazine	0.368421	0.5	0.111111	0.111111	1118.5	852.5	988.5	781
dactinomycin	0.350877	0.372671	0.0493197	0.0471976	1155	1440	1890	1844
daidzein	0.18593	0.193717	0.238095	0.238095	1907	2000	480	357
danazol	0.5	0.5	0.0851064	0.0851064	492	852.5	1206.5	999
dantrolene	0.454545	0.555556	0.2	0.2	739	401.5	583	447
dapsone	0.555556	0.555556	0.2	0.2	256	401.5	583	447
darifenacin	0.5	0.5	0.056338	0.056338	492	852.5	1821	1710
darinaparsin	0.328125	0.47191	0.140244	0.140244	1557.5	1174	826	653
dasatinib	0.412698	0.485981	0.141026	0.0942029	916	1134	821.5	915
daunorubicin	0.287234	0.321429	0.142857	0.120805	1651	1801	806.5	725
ddt	0.482759	0.538462	0.131579	0.111111	651.5	482.5	870.5	781
debrisoquin	0.25	0.333333	0.25	0.0588235	1769	1648.5	392.5	1652.5
decabromobiphenyl ether	0.4	0.5	0.0333333	0.0333333	994	852.5	2099	2099
decamethrin	0.423077	0.458333	0.0606061	0.0606061	888.5	1206.5	1601	1422.5
dechloroethylcyclophosphamide	0.0833333	0.0833333	0.0333333	0.0333333	2118	2151	2099	2099
decitabine	0.247423	0.291069	0.114952	0.106169	1786	1857	962	814
deferoxamine	0.246835	0.397959	0.105556	0.105556	1787	1384	1017	818
deflazacort	1	1	0.5	0.5	42.5	42.5	31	29
dehydroepiandrosterone	0.0801688	0.0917874	0.102041	0.0449827	2125	2128	1063.5	1878
dehydroepiandrosterone sulfate	0.0784314	0.177778	0.122449	0.0886076	2128.5	2021	921	967.5
delapril	0.25	0.25	0.0333333	0.0333333	1769	1919	2099	2099
delphinidin	0.545455	0.545455	0.0606061	0.0606061	276	450.5	1601	1422.5
demecolcine	0.4	0.5	0.0606061	0.0606061	994	852.5	1601	1422.5
deoxycholic acid	0.216561	0.231293	0.0989011	0.0989011	1851	1947	1089	878
deoxyglucose	0.470588	0.533333	0.25	0.25	682.5	507	392.5	295.5
deoxyguanosine	0.384615	0.416667	0.0972222	0.0972222	1067.5	1313	1103.5	890
deoxynivalenol	0.269058	0.34188	0.0384615	0.0384615	1707	1499	1996.5	1986.5
dequalinium	0.409091	0.5	0.0606061	0.0606061	931	852.5	1601	1422.5
dermatan sulfate	0.357143	0.5	0.195652	0.195652	1146	852.5	642	501
desethylamiodarone	0.636364	0.636364	0.333333	0.333333	153	182	159	131
desipramine	0.204545	0.204545	0.0606061	0.0606061	1874.5	1987	1601	1422.5
desloratadine	0.4	0.444444	0.0606061	0.0606061	994	1247.5	1601	1422.5
desogestrel	0.133858	0.180851	0.0893617	0.0893617	2012	2016	1165	957
desoximetasone	0.333333	0.333333	0.0606061	0.0606061	1366	1648.5	1601	1422.5
desoxycorticosterone	0.0491803	0.0909091	1	1	2177.5	2133	9.5	8.5
detergents	0.5	0.5	0.25	0.25	492	852.5	392.5	295.5
dexamethasone	0.276817	0.363224	0.0760015	0.0698494	1694	1460	1323	1178
dexamethasone 21-phosphate	0.5	0.538462	0.333333	0.333333	492	482.5	159	131
dexbrompheniramine	0.333333	0.333333	0.0606061	0.0606061	1366	1648.5	1601	1422.5
dexchlorpheniramine	0.333333	0.333333	0.0606061	0.0606061	1366	1648.5	1601	1422.5
dexfenfluramine	0.333333	0.333333	0.0606061	0.0606061	1366	1648.5	1601	1422.5
dexpanthenol	1	1	0.0333333	0.0333333	42.5	42.5	2099	2099
dextran sulfate	0.428571	0.5	0.0333333	0.0333333	858.5	852.5	2099	2099
dextromethorphan	0.102564	0.102564	0.0606061	0.0606061	2075	2116.5	1601	1422.5
dextropropoxyphene	0.0810811	0.0810811	0.0392157	0.0392157	2123	2153.5	1988.5	1970
diacetylmonoxime	0.5	0.5	0.166667	0.166667	492	852.5	716.5	566
diallyl trisulfide	0.65	0.65	0.0333333	0.0333333	149	173	2099	2099
diarylheptanoids	0.428571	0.5	0.2	0.2	858.5	852.5	583	447
diarylpropionitrile	0.444444	0.5	0.166667	0.166667	785	852.5	716.5	566
diazepam	0.463415	0.5	0.097561	0.0594059	696	852.5	1098.5	1611.5
diazinon	0.226667	0.25	0.0733945	0.0591716	1831	1919	1346.5	1620.5
diazoxide	0.5	0.571429	0.2	0.2	492	325.5	583	447
diazoxon	0.5	0.666667	0.25	0.25	492	141.5	392.5	295.5
dibenzo(a,l)pyrene	0.104348	0.104348	0.0588235	0.0443038	2071	2114	1780	1888.5
dibenzofuran	0.5	0.5	0.333333	0.333333	492	852.5	159	131
dibutyl phthalate	0.446429	0.490196	0.0406504	0.0406504	769	1127	1975.5	1958
dibutyldi(4-chlorobenzohydroxamato)tin(iv)	0.45	0.5	0.0933333	0.0933333	758	852.5	1128	925.5
dichloroacetic acid	0.333333	0.5	0.333333	0.333333	1366	852.5	159	131
dichlorodiphenyl dichloroethylene	0.26087	0.361446	0.1125	0.065	1726.5	1465	974	1226
dichlororibofuranosylbenzimidazole	0.5	0.5	0.153846	0.153846	492	852.5	765	607.5
dichlorvos	0.363636	0.5	0.25	0.25	1128	852.5	392.5	295.5
diclofenac	0.170455	0.230769	0.0639535	0.0534351	1936	1949.5	1435	1744
dicloxacillin	0.333333	0.333333	0.0606061	0.0606061	1366	1648.5	1601	1422.5
dicumarol	0.518519	0.538462	0.0621762	0.0621762	330	482.5	1451	1261
dicyclohexyl phthalate	1	1	0.25	0.25	42.5	42.5	392.5	295.5
dicyclomine	0.333333	0.333333	0.0606061	0.0606061	1366	1648.5	1601	1422.5
dieldrin	0.394737	0.5	0.0833333	0.0666667	1048	852.5	1228	1214
dienogest	0.15	0.151899	0.0333333	0.0333333	1980.5	2047	2099	2099
dietary carbohydrates	0.228571	0.260163	0.333333	0.333333	1827	1901	159	131
dietary fats	0.12987	0.208333	0.0515464	0.0515464	2021	1982.5	1865.5	1765.5
diethyl maleate	0.470588	0.571429	0.25	0.25	682.5	325.5	392.5	295.5
diethyl sulfate	0.6	0.6	0.2	0.2	186	232	583	447
diethylhexyl phthalate	0.435897	0.472222	0.0533333	0.0533333	819	1172.5	1853	1745.5
diethylstilbestrol	0.167785	0.178571	0.0610329	0.0483461	1945	2018.5	1457	1818
diethylstilbestrol monophosphate	0.333333	0.333333	0.25	0.25	1366	1648.5	392.5	295.5
diflunisal	0.333333	0.333333	0.0606061	0.0430108	1366	1648.5	1601	1912.5
digitonin	0.333333	0.333333	0.0606061	0.0606061	1366	1648.5	1601	1422.5
digitoxin	0.5	0.5	0.333333	0.333333	492	852.5	159	131
diglycerides	0.375	0.5	0.333333	0.333333	1094.5	852.5	159	131
diglycyl-histidine	0.666667	0.666667	0.0333333	0.0333333	127	141.5	2099	2099
digoxin	0.142857	0.235294	0.0588235	0.0588235	1996.5	1944	1780	1652.5
dihydro-beta-erythroidine	0.384615	0.5	0.2	0.2	1067.5	852.5	583	447
dihydrocapsaicin	0.404762	0.472222	0.101083	0.0890208	941	1172.5	1070	959
dihydrotestosterone	0.297468	0.313333	0.132231	0.0679191	1622	1814	861.5	1201
diiodothyronines	0.5	0.5	0.333333	0.0606061	492	852.5	159	1422.5
diltiazem	0.173913	0.186047	0.222222	0.222222	1928.5	2007.5	498.5	370.5
dimenhydrinate	0.333333	0.333333	0.0606061	0.0606061	1366	1648.5	1601	1422.5
dimercaprol	1	1	0.102564	0.102564	42.5	42.5	1048.5	842.5
dimethoate	0.454545	0.526316	0.0333333	0.0333333	739	539.5	2099	2099
dimethyl fumarate	0.6	0.6	0.2	0.2	186	232	583	447
dimethyl mercaptosuccinate	0.5	0.5	0.0364964	0.0364964	492	852.5	2002	2000
dimethyl sulfoxide	0.428571	0.477273	0.122449	0.0886076	858.5	1158	921	967.5
dimethylarsine	0.5	0.5	0.206897	0.206897	492	852.5	528	395.5
dimethylarsinous acid	0.362205	0.4	0.134146	0.0915493	1136	1357	847	939
dimethylformamide	0.388889	0.5	0.285714	0.0472441	1056	852.5	280.5	1841.5
dimethylnitrosamine	0.133333	0.142857	0.333333	0.333333	2014.5	2059	159	131
dimethylthioarsinic acid	0.433333	0.5	0.195652	0.195652	826	852.5	642	501
dinitrochlorobenzene	0.306667	0.376364	0.118082	0.106554	1598	1416	943	812
dinitrofluorobenzene	0.289773	0.383459	0.23913	0.23913	1646.5	1408	477.5	354.5
dinophysistoxin 2	0.444444	0.571429	0.0333333	0.0333333	785	325.5	2099	2099
dinoprost	0.159091	0.245614	0.0333333	0.0333333	1963.5	1929	2099	2099
dinoprostone	0.251309	0.349091	0.0834671	0.0753701	1755	1483	1216	1118
dioctyl adipate	1	1	0.0980392	0.0980392	42.5	42.5	1093.5	884
dioleoyl ethylene glycol	1	1	0.25	0.0588235	42.5	42.5	392.5	1652.5
dioscin	0.4	0.5	0.153846	0.153846	994	852.5	765	607.5
dioxins	0.538462	0.583333	0.102362	0.102362	292.5	281	1061	852
diphenhydramine	0.183673	0.45	0.0930233	0.0930233	1913.5	1231	1132.5	930
diphenidol	0.333333	0.333333	0.0606061	0.0606061	1366	1648.5	1601	1422.5
diphenylcyclopropenone	0.196078	0.5	0.129278	0.094431	1887	852.5	883	914
diphenyleneiodonium	0.532468	0.585714	0.263158	0.101562	304	273	312	856
diphenylguanidine	0.333333	0.333333	0.0606061	0.0606061	1366	1648.5	1601	1422.5
dipropylenetriamine-nonoate	0.333333	0.5	0.333333	0.333333	1366	852.5	159	131
dipyridamole	0.276923	0.290323	0.07	0.07	1691	1860	1383.5	1173.5
diquat	0.234043	0.473118	0.0884956	0.0884956	1819	1170	1174	970
disopyramide	0.333333	0.333333	0.0606061	0.0606061	1366	1648.5	1601	1422.5
disulfiram	0.421053	0.470588	0.0606061	0.0606061	895	1177	1601	1422.5
dithiopyr	0.333333	0.333333	0.0606061	0.0606061	1366	1648.5	1601	1422.5
dithiothreitol	0.488372	0.525	0.108844	0.108844	643	545	1001	798
diuron	0.17038	0.208	0.181058	0.159905	1937	1984	672	596
dizocilpine maleate	0.333333	0.5	0.225806	0.225806	1366	852.5	491	363
dmt-nme-ala-aba-gly-nh2	0.5	0.5	0.333333	0.0833333	492	852.5	159	1020
dna-(2-amino-3-methylimidazo(4,5-f)quinoline) adduct	0.333333	0.5	0.166667	0.166667	1366	852.5	716.5	566
dobutamine	0.512821	0.571429	0.131579	0.131579	340	325.5	870.5	689.5
docetaxel	0.526316	0.555556	0.172414	0.172414	317	401.5	684.5	532
docosahexaenoic acids	0.287671	0.308824	0.277778	0.125	1649	1827	289	709
dofetilide	0.5	0.5	0.333333	0.333333	492	852.5	159	131
domperidone	0.5	0.5	0.0606061	0.0606061	492	852.5	1601	1422.5
donepezil	0.333333	0.428571	0.0952381	0.0952381	1366	1290.5	1115	906.5
dopamine	0.149254	0.178571	0.25	0.046875	1984	2018.5	392.5	1853
dothiepin	0.333333	0.5	0.0606061	0.0606061	1366	852.5	1601	1422.5
doxazosin	0.4375	0.5	0.0851064	0.0510949	813	852.5	1206.5	1774
doxepin	0.4	0.4	0.0606061	0.0606061	994	1357	1601	1422.5
doxifluridine	0.333333	0.333333	0.333333	0.333333	1366	1648.5	159	131
doxorubicin	0.262082	0.303879	0.0989899	0.0837209	1725	1839	1088	1005
droloxifene	0.333333	0.333333	0.0833333	0.0833333	1366	1648.5	1228	1020
dronabinol	0.370787	0.396	0.133829	0.133829	1115	1387	848	670
dronedarone	0.5	0.6	0.047619	0.047619	492	232	1902	1831
droperidol	0.333333	0.333333	0.0606061	0.0606061	1366	1648.5	1601	1422.5
drospirenone	0.4	0.4	0.0606061	0.0606061	994	1357	1601	1422.5
drotaverin	0.333333	0.333333	0.0606061	0.0606061	1366	1648.5	1601	1422.5
drugs, chinese herbal	0.329897	0.351648	0.0947368	0.0604651	1556	1479	1120	1576
durapatite	0.6	0.6	0.0333333	0.0333333	186	232	2099	2099
dust	0.324547	0.380309	0.0333333	0.0333333	1563	1411	2099	2099
dutasteride	0.108108	0.444444	0.1	0.0777778	2059	1247.5	1081	1087
dyclonine	0.333333	0.333333	0.0606061	0.0606061	1366	1648.5	1601	1422.5
dysidenin	0.333333	0.5	0.111111	0.111111	1366	852.5	988.5	781
ebselen	0.2	0.666667	0.0364964	0.0364964	1883	141.5	2002	2000
echothiophate iodide	1	1	0.25	0.25	42.5	42.5	392.5	295.5
econazole	0.333333	0.4	0.0606061	0.0606061	1366	1357	1601	1422.5
edelfosine	0.428571	0.6	0.0461538	0.0461538	858.5	232	1920.5	1864
edetic acid	0.157303	0.162791	0.0520833	0.0448718	1967.5	2035	1862.5	1879.5
egta acetoxymethyl ester	0.5	0.5	0.075	0.075	492	852.5	1336	1121.5
egtazic acid	0.461538	0.521739	0.0571429	0.0571429	708.5	555.5	1814.5	1700.5
elacridar	0.333333	0.5	0.0333333	0.0333333	1366	852.5	2099	2099
eliglustat	0.333333	0.5	0.0555556	0.0555556	1366	852.5	1830.5	1720
ellagic acid	0.484848	0.533333	0.0633333	0.0606061	648.5	507	1438	1422.5
ellipticine	0.32	0.363636	0.0884354	0.0724638	1569.5	1456.5	1175.5	1151
emd 392949	0.5	0.5	0.0631579	0.0631579	492	852.5	1440	1247.5
endosulfan	0.393939	0.52	0.0701754	0.0574713	1050	563.5	1381.5	1693
enkephalin-leu, ala(2)-melphalan methyl ester-	0.333333	0.5	0.102564	0.102564	1366	852.5	1048.5	842.5
entinostat	0.479167	0.534884	0.0333333	0.0333333	660.5	498	2099	2099
environmental pollutants	0.277778	0.39501	0.122592	0.0880773	1688.5	1390	919	975
enzacamene	0.5	0.5	0.2	0.2	492	852.5	583	447
epalrestat	0.333333	0.333333	0.0606061	0.0606061	1366	1648.5	1601	1422.5
eperisone	0.333333	0.333333	0.0606061	0.0606061	1366	1648.5	1601	1422.5
epichlorohydrin	0.4375	0.482759	0.2	0.2	813	1140.5	583	447
epigallocatechin gallate	0.241573	0.305267	0.177843	0.168192	1798	1833	675	544
epinastine	0.461538	0.461538	0.0606061	0.0606061	708.5	1199	1601	1422.5
epinephrine	0.511111	0.589744	0.0497512	0.0446735	343	266	1885	1884
epirubicin	0.666667	0.666667	0.333333	0.0606061	127	141.5	159	1422.5
eplerenone	0.5	0.5	0.113924	0.113924	492	852.5	968	761
erbium	0.333333	0.5	0.333333	0.333333	1366	852.5	159	131
ergocalciferols	0.333333	0.333333	0.25	0.25	1366	1648.5	392.5	295.5
ergotoxin, centruroides noxius	0.5	0.5	0.333333	0.333333	492	852.5	159	131
erlotinib hydrochloride	0.5	0.5	0.0727273	0.0727273	492	852.5	1353	1144
erythromycin	0.119048	0.384615	0.0606061	0.0606061	2040	1403.5	1601	1422.5
erythromycin estolate	0.333333	0.333333	0.0606061	0.0606061	1366	1648.5	1601	1422.5
estradiol	0.184848	0.238641	0.128059	0.109938	1911	1938	887	795
estradiol-17 beta-glucuronide	0.0546875	0.0707071	0.0869565	0.0481928	2174	2160	1194	1820.5
estradiol 3-benzoate	0.4	0.5	0.166667	0.166667	994	852.5	716.5	566
estradiol sulfate	0.333333	0.5	0.333333	0.0606061	1366	852.5	159	1422.5
estradiol valerate	0.5	0.5	0.2	0.2	492	852.5	583	447
estragole	0.272727	0.333333	0.0594059	0.0594059	1702	1648.5	1757.5	1611.5
estriol	0.1625	0.1625	0.2	0.0378378	1955.5	2037.5	583	1993
estrogens	0.318681	0.353659	0.173913	0.173913	1575	1474	681	529
estrone	0.084	0.0954545	0.071161	0.0616246	2114	2126	1376	1265
estrone-3-o-sulfamate	1	1	0.0921053	0.060241	42.5	42.5	1139.5	1577.5
estrone sulfate	0.0614035	0.125	0.0520833	0.0406504	2144	2084.5	1862.5	1958
ethacrynic acid	0.333333	0.333333	0.25	0.0588235	1366	1648.5	392.5	1652.5
ethanol	0.184919	0.211934	0.112207	0.0865945	1910	1974	976	988
ethanolamine	0.333333	0.5	0.333333	0.333333	1366	852.5	159	131
ethinyl estradiol	0.206128	0.269091	0.165179	0.152419	1873	1889	738	612
ethyl-p-((e)-2-(5,6,7,8-tetrahydro-5,5,8,8-tetramethyl-2-naphthyl)-1-propenyl)benzoic acid	0.461538	0.5	0.05	0.05	708.5	852.5	1881	1794.5
ethyl acetate	0.571429	0.571429	0.0571429	0.0571429	222	325.5	1814.5	1700.5
ethyl tert-butyl ether	0.25	0.333333	0.0588235	0.0588235	1769	1648.5	1780	1652.5
ethylene glycol	0.0833333	0.0857143	0.0597015	0.0597015	2118	2147	1751.5	1595
ethylene oxide	0.333333	0.428571	0.333333	0.333333	1366	1290.5	159	131
ethylenethiourea	0.5	0.5	0.111111	0.111111	492	852.5	988.5	781
ethylmaleimide	0.0909091	0.6	0.0857143	0.0857143	2095	232	1202.5	996.5
ethylphenylpropiolate	0.5	0.5	0.0333333	0.0333333	492	852.5	2099	2099
etodolac	0.178947	0.186813	0.0333333	0.0333333	1918	2005	2099	2099
etoposide	0.29321	0.334507	0.128205	0.0869565	1636	1514	885.5	984
etoricoxib	0.6	0.6	0.047619	0.047619	186	232	1902	1831
etoxazole	0.333333	0.333333	0.0606061	0.0606061	1366	1648.5	1601	1422.5
eucalyptol	0.333333	0.5	0.333333	0.333333	1366	852.5	159	131
eugenol	0.294118	0.3207	0.101051	0.0899958	1632.5	1805	1071	952
eupafolin	0.615385	0.615385	0.127753	0.127753	167	201	889	701
everolimus	0.5625	0.5625	0.0606061	0.0606061	239	364.5	1601	1422.5
excitatory amino acid agonists	0.333333	0.5	0.24	0.24	1366	852.5	473.5	353
exemestane	0.333333	0.333333	0.0606061	0.0606061	1366	1648.5	1601	1422.5
exenatide	1	1	0.0333333	0.0333333	42.5	42.5	2099	2099
exoenzyme c3, clostridium botulinum	0.6	0.666667	0.166667	0.166667	186	141.5	716.5	566
ezetimibe	0.134146	0.135802	0.138889	0.138889	2011	2067	831	656
f2-isoprostanes	0.666667	0.666667	0.0769231	0.0769231	127	141.5	1316.5	1095.5
famotidine	0.203883	0.304348	0.0952381	0.0952381	1877	1838	1115	906.5
farnesol	0.0917431	0.0917431	0.0495495	0.0389408	2092	2129	1888	1984
farnesyl pyrophosphate	0.5	0.625	0.25	0.25	492	195	392.5	295.5
fatty acids	0.444444	0.533333	0.12	0.0875	785	507	934.5	979
fatty acids, monounsaturated	0.5	0.5	0.333333	0.333333	492	852.5	159	131
fatty acids, nonesterified	0.5	0.578947	0.164948	0.101604	492	292	740	855
fatty acids, unsaturated	0.473684	0.5625	0.333333	0.0833333	673	364.5	159	1020
fatty acids, volatile	0.0333333	0.5	0.0333333	0.0333333	2188.5	852.5	2099	2099
felbamate	0.347826	0.470588	0.0872093	0.0872093	1158.5	1177	1191	981
fenamic acid	0.5	0.5	0.125	0.125	492	852.5	903	709
fenitrothion	0.428571	0.461538	0.0430108	0.0392157	858.5	1199	1947.5	1970
fenofibrate	0.284672	0.304688	0.0669975	0.0566038	1668	1836	1406	1708
fenofibric acid	0.666667	0.666667	0.0555556	0.0520833	127	141.5	1830.5	1760.5
fenoprofen	0.5	0.5	0.0333333	0.0333333	492	852.5	2099	2099
fenoterol	0.625	0.625	0.128205	0.128205	161.5	195	885.5	698
fenretinide	0.40404	0.481928	0.25	0.25	942	1144.5	392.5	295.5
ferric nitrilotriacetate	0.5	0.666667	0.5	0.5	492	141.5	31	29
ferric oxide	0.571429	0.571429	0.102564	0.102564	222	325.5	1048.5	842.5
ferrous sulfate	0.415094	0.478261	0.100806	0.0935252	913	1155.5	1072	920
fexofenadine	0.213592	0.309859	0.0780142	0.0549828	1856	1823	1305.5	1729
fh535	0.666667	0.666667	0.428571	0.428571	127	141.5	44.5	41
fidarestat	0.411765	0.4375	0.310345	0.310345	921	1263.5	263.5	209
finasteride	0.146341	0.461538	0.0606061	0.0606061	1987.5	1199	1601	1422.5
fingolimod hydrochloride	0.4	0.4375	0.2	0.2	994	1263.5	583	447
firemaster 550	1	1	0.0333333	0.0333333	42.5	42.5	2099	2099
fisetin	0.548387	0.566667	0.047619	0.047619	270	354.5	1902	1831
fk 706	0.466667	0.538462	0.0789474	0.0789474	692	482.5	1292	1074.5
flecainide	0.121951	0.5	0.0769231	0.0769231	2038	852.5	1316.5	1095.5
floxacillin	0.5	0.5	0.0606061	0.0606061	492	852.5	1601	1422.5
flufenamic acid	0.258621	0.272727	0.0625	0.047619	1729	1882.5	1446.5	1831
flumazenil	0.333333	0.444444	0.0606061	0.0606061	1366	1247.5	1601	1422.5
flumethasone	0.666667	0.666667	0.5	0.5	127	141.5	31	29
flunitrazepam	0.375	0.428571	0.0606061	0.0606061	1094.5	1290.5	1601	1422.5
fluoranthene	0.6	0.6	0.0606061	0.0606061	186	232	1601	1422.5
fluorexon	0.5	0.5	0.0333333	0.0333333	492	852.5	2099	2099
fluorometholone	0.333333	0.333333	0.0606061	0.0606061	1366	1648.5	1601	1422.5
fluorouracil	0.258537	0.40458	0.108146	0.0875764	1731	1327	1005	977
fluoxetine	0.40678	0.436364	0.140625	0.106383	937	1268	825	813
flupenthixol	0.5	0.571429	0.0606061	0.0606061	492	325.5	1601	1422.5
fluphenazine	0.4	0.4	0.0606061	0.0606061	994	1357	1601	1422.5
flupirtine	0.444444	0.5	0.0606061	0.0606061	785	852.5	1601	1422.5
flurandrenolone	0.333333	0.333333	0.0606061	0.0606061	1366	1648.5	1601	1422.5
flurbiprofen	0.5	0.545455	0.0561798	0.0561798	492	450.5	1824	1711
flutamide	0.153846	0.244898	0.057971	0.0440252	1972.5	1933	1805	1893
fluticasone	0.320513	0.531915	0.046875	0.0436508	1567	515.5	1912.5	1897.5
flutolanil	0.333333	0.333333	0.0606061	0.0606061	1366	1648.5	1601	1422.5
fluvalinate	1	1	0.25	0.25	42.5	42.5	392.5	295.5
fluvastatin	0.126582	0.2	0.0520833	0.0465686	2026.5	1993.5	1862.5	1858
fluvoxamine	0.5	0.5	0.333333	0.333333	492	852.5	159	131
folic acid	0.258427	0.298701	0.0755814	0.0676101	1732	1848.5	1329	1202
fomepizole	0.444444	0.444444	0.0333333	0.0333333	785	1247.5	2099	2099
fonofos	0.285714	0.333333	0.0597015	0.0597015	1658.5	1648.5	1751.5	1595
formaldehyde	0.220395	0.270668	0.112022	0.112022	1844	1887	977	769
formic acid	0.0606061	0.5	0.2	0.2	2154.5	852.5	583	447
formoterol fumarate	0.222222	0.521739	0.0588235	0.0588235	1841.5	555.5	1780	1652.5
fostriecin	0.571429	0.571429	0.047619	0.0406504	222	325.5	1902	1958
free radicals	0.333333	0.333333	0.25	0.25	1366	1648.5	392.5	295.5
fructose	0.133333	0.137931	0.113208	0.0843373	2014.5	2066	971.5	1000
fucoidan	0.482759	0.538462	0.0695187	0.0695187	651.5	482.5	1390	1186
fulvestrant	0.316038	0.352632	0.117318	0.0892193	1579	1477	950	958
fumonisin b1	0.5	0.538462	0.333333	0.333333	492	482.5	159	131
fumosorinone	0.538462	0.538462	0.133333	0.0933333	292.5	482.5	853.5	925.5
furfuryl alcohol	0.5	0.5	0.333333	0.0606061	492	852.5	159	1422.5
furosemide	0.110092	0.235294	0.097561	0.0803571	2055	1944	1098.5	1062.5
fusidic acid	0.333333	0.333333	0.0606061	0.0606061	1366	1648.5	1601	1422.5
g226 compound	0.444444	0.5	0.169811	0.169811	785	852.5	689	538
gabapentin	0.5	0.5	0.0731707	0.0731707	492	852.5	1350	1140
gabexate	0.333333	0.333333	0.0606061	0.0606061	1366	1648.5	1601	1422.5
gaboxadol	0.333333	0.5	0.333333	0.333333	1366	852.5	159	131
gadodiamide	0.183168	0.23125	0.169118	0.118827	1915	1948	691	737
gadolinium	0.0882353	0.6	0.333333	0.333333	2102.5	232	159	131
galactose	0.444444	0.48	0.25	0.25	785	1151.5	392.5	295.5
galantamine	0.105263	0.111111	0.057971	0.057971	2066.5	2099.5	1805	1687.5
gallic acid	0.4	0.444444	0.0465116	0.0465116	994	1247.5	1917	1859
gamma-aminobutyric acid	0.233766	0.264706	0.132075	0.132075	1820	1896.5	864	683.5
gamma-glu-s-bzcys-phgly diethyl ester	0.5	0.5	0.0606061	0.0606061	492	852.5	1601	1422.5
gamma-tocopherol	0.4	0.5	0.142857	0.142857	994	852.5	806.5	636
ganoderol b	0.666667	0.666667	0.0333333	0.0333333	127	141.5	2099	2099
gefitinib	0.416667	0.454545	0.103448	0.103448	905	1217.5	1032	829
geldanamycin	0.552632	0.567568	0.15	0.1	265	353	775.5	869.5
gemcitabine	0.218182	0.230769	0.125984	0.0962567	1848	1949.5	896	894.5
genistein	0.253033	0.283495	0.105445	0.0816445	1752	1866	1018	1046
gentamicins	0.423529	0.514286	0.239234	0.213389	886	573	476	383
gentian violet	0.333333	0.333333	0.0606061	0.0606061	1366	1648.5	1601	1422.5
geraniol	0.5	0.555556	0.2	0.2	492	401.5	583	447
geranylgeraniol	0.636364	0.7	0.0606061	0.0606061	153	109.5	1601	1422.5
geranylgeranyl pyrophosphate	0.512821	0.571429	0.0948276	0.0948276	340	325.5	1119	913
gestodene	0.333333	0.333333	0.0606061	0.0606061	1366	1648.5	1601	1422.5
ggti-2133	0.5	0.5	0.285714	0.285714	492	852.5	280.5	219
gh-rh(1-29), desaminotyrosyl(1)-ornithyl(12,21)-alpha-aminobutryic acid(15)-norleucyl(27)-aspartyl(28)-agmatine(29)-	0.0333333	0.5	0.0333333	0.0333333	2188.5	852.5	2099	2099
gingerol	0.512821	0.571429	0.0896226	0.0826446	340	325.5	1163	1037
ginsenoside re	0.22549	0.328571	0.0780142	0.0672043	1836	1783.5	1305.5	1209
ginsenoside rg1	0.254237	0.535714	0.0666667	0.0533333	1746	496.5	1411	1745.5
ginsenoside rg2	0.170732	0.170732	0.0933333	0.0564103	1934.5	2028	1128	1709
ginsenoside rg3	0.4	0.5	0.0833333	0.0833333	994	852.5	1228	1020
glabridin	0.0538462	0.0538462	0.0333333	0.0333333	2176	2188	2099	2099
glimepiride	0.0746269	0.131579	0.0606061	0.0392157	2131.5	2072.5	1601	1970
gliquidone	0.333333	0.333333	0.0606061	0.0606061	1366	1648.5	1601	1422.5
glucocorticoids	0.533333	0.615385	0.0526316	0.0526316	301.5	201	1858.5	1752.5
glucosamine	0.295302	0.396396	0.0537634	0.0514286	1630	1385	1850	1770
glucose	0.304878	0.363196	0.0898483	0.0751945	1600	1461	1160	1119
glucuronic acid	0.333333	0.5	0.333333	0.333333	1366	852.5	159	131
glucuronides	0.0714286	0.0714286	0.0333333	0.0333333	2134	2159	2099	2099
glutaric acid	0.333333	0.5	0.333333	0.0430108	1366	852.5	159	1912.5
glutathione	0.290598	0.309091	0.121429	0.095	1644	1826	930	911
glutathione disulfide	0.666667	0.666667	0.4	0.4	127	141.5	50.5	46.5
glutathione sulfinamide	0.333333	0.5	0.333333	0.333333	1366	852.5	159	131
glyburide	0.139241	0.22	0.0754717	0.0507812	2005.5	1961	1330.5	1780
glyceraldehyde	0.333333	0.333333	0.208333	0.208333	1366	1648.5	522.5	391
glyceraldehyde 3-phosphate	0.5	0.5	0.333333	0.333333	492	852.5	159	131
glycerol	0.0895522	0.545455	0.25	0.0588235	2098	450.5	392.5	1652.5
glycochenodeoxycholic acid	0.428571	0.5	0.0833333	0.0833333	858.5	852.5	1228	1020
glycocholic acid	0.09375	0.09375	0.0333333	0.0333333	2090	2127	2099	2099
glycyl-histidyl-lysine	0.666667	0.666667	0.0333333	0.0333333	127	141.5	2099	2099
glycyrrhetinic acid	0.5	0.5	0.046875	0.046875	492	852.5	1912.5	1853
glycyrrhizic acid	0.375	0.375	0.047619	0.047619	1094.5	1428	1902	1831
glyoxal	0.428571	0.473684	0.291667	0.291667	858.5	1166.5	272.5	215
glyphosate	0.0857143	0.0882353	0.0606061	0.0606061	2109	2140.5	1601	1422.5
go 6976	0.611111	0.647059	0.25	0.25	169.5	175.5	392.5	295.5
gold	0.5	0.538462	0.25	0.0588235	492	482.5	392.5	1652.5
gold sodium thiomalate	0.238636	0.319392	0.153846	0.153846	1804	1809	765	607.5
goserelin	0.0909091	0.6	0.0333333	0.0333333	2095	232	2099	2099
gossypetin	0.5	0.5	0.0606061	0.0606061	492	852.5	1601	1422.5
gr 113808	0.5	0.5	0.333333	0.333333	492	852.5	159	131
granisetron	0.333333	0.333333	0.0606061	0.0606061	1366	1648.5	1601	1422.5
granite	0.666667	0.666667	0.0952381	0.0952381	127	141.5	1115	906.5
grape seed extract	0.5	0.5	0.25	0.25	492	852.5	392.5	295.5
grape seed proanthocyanidins	0.170319	0.209238	0.148148	0.148148	1938	1980	780.5	616.5
green tea extract ar25	1	1	1	1	42.5	42.5	9.5	8.5
griseofulvin	0.466667	0.538462	0.102564	0.102564	692	482.5	1048.5	842.5
guanabenz	0.333333	0.333333	0.0606061	0.0606061	1366	1648.5	1601	1422.5
guanfacine	0.4	0.4	0.0606061	0.0606061	994	1357	1601	1422.5
guanine nucleotides	0.666667	0.666667	0.0645161	0.0645161	127	141.5	1427.5	1233
gw 4064	0.533333	0.571429	0.0512048	0.0497238	301.5	325.5	1868.5	1800
gw 7647	0.571429	0.666667	0.0333333	0.0333333	222	141.5	2099	2099
gw280264x	0.444444	0.571429	0.125	0.125	785	325.5	903	709
halcinonide	0.333333	0.333333	0.0606061	0.0606061	1366	1648.5	1601	1422.5
haloperidol	0.409091	0.45	0.12766	0.12766	931	1231	891.5	702.5
halothane	0.102564	0.108108	0.25	0.25	2075	2106.5	392.5	295.5
haptens	0.666667	0.666667	0.0333333	0.0333333	127	141.5	2099	2099
hcv 796	0.4	0.5	0.102564	0.102564	994	852.5	1048.5	842.5
heme	0.478261	0.55	0.0606061	0.0555556	662.5	429.5	1601	1720
hemin	0.473684	0.529412	0.0461538	0.0461538	673	525.5	1920.5	1864
heparin	0.509804	0.577778	0.0909091	0.0909091	344	295	1148.5	943.5
heparin, o-desulfated	1	1	0.0625	0.0625	42.5	42.5	1446.5	1255.5
heptachlor	0.433333	0.541667	0.0873016	0.0698925	826	467.5	1190	1176
heptachlor epoxide	0.444444	0.5	0.166667	0.166667	785	852.5	716.5	566
heptanal	0.152174	0.152174	0.0403226	0.0403226	1976.5	2046	1980.5	1961.5
herbicides	0.0857143	0.0882353	0.0606061	0.0606061	2109	2140.5	1601	1422.5
heroin	0.245161	0.275362	0.0333333	0.0333333	1793	1878	2099	2099
hesperetin	0.551724	0.571429	0.0803571	0.0803571	266	325.5	1278	1062.5
hesperidin	0.636364	0.636364	0.0714286	0.0714286	153	182	1370.5	1163
hexaarginine amide	0.5	0.5	0.333333	0.333333	492	852.5	159	131
hexanes	0.5	0.5	0.0333333	0.0333333	492	852.5	2099	2099
hexestrol	0.4	0.4	0.208333	0.0574713	994	1357	522.5	1693
hexyl cinnamic aldehyde	0.4	0.5	0.2	0.2	994	852.5	583	447
histamine	0.3125	0.33557	0.0810811	0.0687679	1585	1512	1262	1195
hmr 1098	0.0606061	0.0606061	0.0333333	0.0333333	2154.5	2173.5	2099	2099
hmr 1556	0.4	0.5	0.333333	0.0606061	994	852.5	159	1422.5
holmium	0.333333	0.5	0.333333	0.333333	1366	852.5	159	131
homatropine	0.333333	0.333333	0.0606061	0.0606061	1366	1648.5	1601	1422.5
homocastasterone	0.5	0.5	0.333333	0.333333	492	852.5	159	131
homochlorocyclizine	0.333333	0.333333	0.0606061	0.0606061	1366	1648.5	1601	1422.5
homocysteine	0.528302	0.595745	0.0393701	0.0393701	312.5	258	1986	1966
honokiol	0.566667	0.62963	0.5	0.5	234	189.5	31	29
ht-2 toxin	0.0784314	0.0792079	0.333333	0.333333	2128.5	2155.5	159	131
hyaluronic acid	0.424242	0.482759	0.0606061	0.0606061	884.5	1140.5	1601	1422.5
hydralazine	0.6	0.6	0.047619	0.047619	186	232	1902	1831
hydrocortisone	0.291866	0.445255	0.0757576	0.0718654	1637	1235	1326	1159
hydrogen peroxide	0.303468	0.39905	0.121316	0.102659	1604	1383	931	833
hydrogen sulfide	0.5	0.666667	0.0789474	0.0789474	492	141.5	1292	1074.5
hydroquinone	0.415541	0.476744	0.0810811	0.0810811	912	1159	1262	1052.5
hydroxamic acids	0.666667	0.666667	0.166667	0.166667	127	141.5	716.5	566
hydroxyacetylaminofluorene	0.333333	0.5	0.25	0.0588235	1366	852.5	392.5	1652.5
hydroxyapatite-beta tricalcium phosphate	0.5	0.5	0.0333333	0.0333333	492	852.5	2099	2099
hydroxycotinine	0.0789474	0.0810811	0.0588235	0.038961	2127	2153.5	1780	1978.5
hydroxyeicosatetraenoic acids	0.363636	0.4	0.25	0.25	1128	1357	392.5	295.5
hydroxyflutamide	0.5	0.6	0.0333333	0.0333333	492	232	2099	2099
hydroxyl radical	0.421053	0.5	0.116279	0.116279	895	852.5	956.5	749
hydroxylamine	0.333333	0.4	0.166667	0.166667	1366	1357	716.5	566
hydroxysteroids	0.333333	0.5	0.25	0.0588235	1366	852.5	392.5	1652.5
hydroxyurea	0.20132	0.322751	0.0833333	0.0833333	1882	1798	1228	1020
hydroxyzine	0.333333	0.333333	0.0810811	0.0810811	1366	1648.5	1262	1052.5
hyoscyamine	0.333333	0.333333	0.0606061	0.0606061	1366	1648.5	1601	1422.5
hypochlorous acid	0.333333	0.444444	0.333333	0.333333	1366	1247.5	159	131
ibandronic acid	0.571429	0.571429	0.333333	0.333333	222	325.5	159	131
ibuprofen	0.142157	0.205674	0.0510949	0.0460733	2000	1986	1870	1867
ici 118551	0.555556	0.555556	0.08	0.08	256	401.5	1283	1069
ici 164384	0.363636	0.5	0.166667	0.166667	1128	852.5	716.5	566
icilin	0.333333	0.5	0.25	0.25	1366	852.5	392.5	295.5
idebenone	0.333333	0.333333	0.0606061	0.0606061	1366	1648.5	1601	1422.5
ifosfamide	0.152174	0.159091	0.0769231	0.0769231	1976.5	2039	1316.5	1095.5
iloperidone	0.333333	0.333333	0.0606061	0.0606061	1366	1648.5	1601	1422.5
iloprost	0.413793	0.5	0.0363036	0.0363036	914.5	852.5	2004	2002.5
imatinib mesylate	0.485714	0.53125	0.109145	0.109145	646	517	999	796
imidapril	0.25	0.25	0.0333333	0.0333333	1769	1919	2099	2099
imidazoles	0.105263	0.108108	0.0582524	0.0582524	2066.5	2106.5	1802	1685
imipramine	0.17	0.246377	0.0555556	0.0471698	1940	1925	1830.5	1845
indapamide	0.6	0.6	0.114286	0.114286	186	232	966	759
indinavir	0.461538	0.545455	0.0606061	0.0606061	708.5	450.5	1601	1422.5
indomethacin	0.279863	0.381395	0.0791457	0.0685328	1682	1409.5	1288	1196
inositol phosphates	0.5	0.545455	0.333333	0.333333	492	450.5	159	131
insecticides	0.5	0.5	0.25	0.0588235	492	852.5	392.5	1652.5
iodides	0.333333	0.5	0.333333	0.333333	1366	852.5	159	131
iodoacetamide	0.363636	0.444444	0.0430108	0.0430108	1128	1247.5	1947.5	1912.5
iodosulfuron	1	1	0.25	0.25	42.5	42.5	392.5	295.5
ionomycin	0.385455	0.436214	0.5	0.5	1064	1269	31	29
ipratropium	0.119048	0.454545	0.0588235	0.0588235	2040	1217.5	1780	1652.5
iprodione	1	1	0.0333333	0.0333333	42.5	42.5	2099	2099
iralukast	0.333333	0.5	0.25	0.0588235	1366	852.5	392.5	1652.5
irbesartan	0.461538	0.545455	0.0606061	0.0606061	708.5	450.5	1601	1422.5
irinotecan	0.280488	0.291139	0.075431	0.0651466	1680	1856	1332	1225
iron	0.155447	0.20418	0.0635593	0.0635593	1969	1989	1437	1242
isatin	0.4	0.4	0.347826	0.347826	994	1357	58	53
isepamicin	0.5	0.5	0.0606061	0.0606061	492	852.5	1601	1422.5
isocupressic acid	0.333333	0.5	0.333333	0.333333	1366	852.5	159	131
isocyanates	0.55	0.55	0.0933333	0.0933333	268	429.5	1128	925.5
isoeugenol	0.411765	0.5	0.25	0.25	921	852.5	392.5	295.5
isofagomine	0.333333	0.5	0.0555556	0.0555556	1366	852.5	1830.5	1720
isofenphos	0.333333	0.333333	0.0606061	0.0606061	1366	1648.5	1601	1422.5
isoflurophate	0.4	0.571429	0.28125	0.28125	994	325.5	287	223
isomethyleugenol	0.375	0.375	0.102564	0.0833333	1094.5	1428	1048.5	1020
isoniazid	0.333333	0.5	0.0333333	0.0333333	1366	852.5	2099	2099
isopimpinellin	0.5	0.5	0.0333333	0.0333333	492	852.5	2099	2099
isopropamide iodide	0.333333	0.333333	0.0606061	0.0606061	1366	1648.5	1601	1422.5
isoproterenol	0.402516	0.435374	0.12963	0.0789474	944	1271	881	1074.5
isoprothiolane	0.333333	0.333333	0.0606061	0.0606061	1366	1648.5	1601	1422.5
isotretinoin	0.264706	0.290323	0.042328	0.042328	1720	1860	1968	1946
isoxazoles	0.5	0.6	0.142857	0.142857	492	232	806.5	636
itraconazole	0.384615	0.384615	0.0930233	0.0930233	1067.5	1403.5	1132.5	930
ivacaftor	0.5	0.5	0.2	0.2	492	852.5	583	447
ivermectin	0.434211	0.485294	0.2	0.2	822	1136	583	447
jp8 aviation fuel	0.273556	0.416667	0.214198	0.196251	1699	1313	514	499
jte 907	0.5	0.5	0.2	0.2	492	852.5	583	447
k 7174	0.282256	0.336118	0.244251	0.163595	1672	1511	468	589
kaempferol	0.461538	0.48	1	1	708.5	1151.5	9.5	8.5
kahweol	0.4	0.4	0.0833333	0.0606061	994	1357	1228	1422.5
kainic acid	0.333333	0.333333	0.0606061	0.0606061	1366	1648.5	1601	1422.5
kallidin, des-arg(10)-	0.555556	0.625	1	1	256	195	9.5	8.5
kangshuai yizhi	0.0625	0.5	0.166667	0.166667	2140.5	852.5	716.5	566
kb r8301	0.5	0.5	0.333333	0.333333	492	852.5	159	131
ketamine	0.555556	0.625	0.2	0.2	256	195	583	447
ketanserin	0.461538	0.461538	0.115385	0.115385	708.5	1199	960.5	753.5
ketoconazole	0.232558	0.326087	0.0682731	0.0589971	1821	1788	1399	1622
ketones	1	1	0.0333333	0.0333333	42.5	42.5	2099	2099
ketotifen	0.4	0.4	0.0606061	0.0606061	994	1357	1601	1422.5
kn 62	0.466667	0.538462	0.205128	0.205128	692	482.5	530	397
kn 93	0.153846	0.153846	0.193548	0.193548	1972.5	2043	644.5	504
kt 5720	0.461538	0.5	0.25	0.25	708.5	852.5	392.5	295.5
l 663536	0.55	0.611111	0.2	0.2	268	203.5	583	447
l 744832	0.333333	0.333333	0.0606061	0.0606061	1366	1648.5	1601	1422.5
l 759656	0.5	0.5	0.2	0.2	492	852.5	583	447
lactacystin	0.5	0.536585	0.4	0.4	492	495	50.5	46.5
lactic acid	0.131579	0.555556	0.0421053	0.0421053	2017.5	401.5	1969.5	1948
lactones	0.333333	0.333333	0.333333	0.333333	1366	1648.5	159	131
lafutidine	0.428571	0.5	0.0697674	0.0697674	858.5	852.5	1386.5	1181.5
lamivudine	0.529412	0.5625	0.0384615	0.0384615	309	364.5	1996.5	1986.5
lansoprazole	0.28	0.5	0.0849673	0.0765027	1681	852.5	1208	1104
lanthanum	0.108108	0.571429	0.333333	0.333333	2059	325.5	159	131
lapatinib	0.333333	0.333333	0.0606061	0.0606061	1366	1648.5	1601	1422.5
latanoprost	0.333333	0.333333	0.0606061	0.0606061	1366	1648.5	1601	1422.5
latex	0.192835	0.288644	0.142305	0.108317	1894	1862	819	801
lauroyl-coenzyme a	0.333333	0.333333	0.25	0.0588235	1366	1648.5	392.5	1652.5
lazabemide	0.333333	0.333333	0.333333	0.333333	1366	1648.5	159	131
lbt 613	0.428571	0.5	0.2	0.2	858.5	852.5	583	447
lead	0.30742	0.337209	0.104167	0.104167	1596	1508	1026.5	825
lead acetate	0.265356	0.308571	0.114583	0.0833333	1717	1828	963	1020
lead chloride	0.378855	0.403756	0.26087	0.225131	1074	1329	314.5	365
leptomycin b	0.444444	0.571429	0.333333	0.0606061	785	325.5	159	1422.5
letrozole	0.183673	0.191489	0.0430108	0.0430108	1913.5	2001.5	1947.5	1912.5
leukotriene b4	0.433333	0.5	0.241379	0.241379	826	852.5	471.5	352
leukotriene b5	0.333333	0.333333	0.25	0.25	1366	1648.5	392.5	295.5
leukotriene c4	0.206349	0.25	0.122807	0.0769231	1872	1919	918	1095.5
leukotriene d4	0.517241	0.576923	0.057971	0.0505051	332	296.5	1805	1785.5
leukotriene e4	0.333333	0.5	0.214286	0.0675676	1366	852.5	511.5	1204
leupeptin	0.473684	0.529412	0.0821918	0.0821918	673	525.5	1244.5	1043.5
leuprolide	0.368421	0.466667	0.0816327	0.0816327	1118.5	1186.5	1252	1047
levamisole	0.7	0.7	0.0927835	0.0927835	104	109.5	1135	932
levonorgestrel	0.16175	0.220833	0.139013	0.119658	1959	1960	830	730
lg 100268	0.240741	0.245283	0.107914	0.0786026	1800	1931.5	1009	1078
licochalcone a	0.5	0.5	0.0333333	0.0333333	492	852.5	2099	2099
lidocaine	0.253165	0.444444	0.0436508	0.0436508	1751	1247.5	1938	1897.5
lilial	0.5	0.5	0.25	0.25	492	852.5	392.5	295.5
linalool	0.333333	0.5	0.333333	0.333333	1366	852.5	159	131
lindane	0.225714	0.274306	0.08	0.0512821	1835	1879	1283	1772
linoleic acid	0.647059	0.647059	0.0333333	0.0333333	150	175.5	2099	2099
linoleoyl-coenzyme a	0.6	0.6	0.0403226	0.038961	186	232	1980.5	1978.5
linsidomine	0.611111	0.647059	0.0555556	0.0555556	169.5	175.5	1830.5	1720
linuron	0.0909091	0.6	0.075	0.075	2095	232	1336	1121.5
lipid peroxides	0.375	0.5	0.0333333	0.0333333	1094.5	852.5	2099	2099
lipids	0.6	0.692308	0.0333333	0.0333333	186	111	2099	2099
lipopolysaccharide, e coli o55-b5	0.458824	0.534247	0.0442804	0.0442804	721	500	1934	1890
lipopolysaccharide, e. coli o26-b6	0.378182	0.504854	0.0606061	0.0606061	1075	580	1601	1422.5
lipopolysaccharide, escherichia coli 0111 b4	0.509091	0.583333	0.0782609	0.0782609	345	281	1303	1085
lipopolysaccharides	0.291812	0.341837	0.0931289	0.086758	1638	1500	1131	987
liraglutide	1	1	0.0333333	0.0333333	42.5	42.5	2099	2099
lisinopril	1	1	0.545455	0.545455	42.5	42.5	22	20
lisuride	0.333333	0.333333	0.0606061	0.0606061	1366	1648.5	1601	1422.5
lithium	0.280822	0.386792	0.0588235	0.0588235	1677	1400	1780	1652.5
lithium chloride	0.48	0.5	0.05	0.05	658	852.5	1881	1794.5
lithocholic acid	0.180451	0.184615	0.0504505	0.0457516	1917	2010	1875	1869
lonidamine	0.5	0.5	0.5	0.5	492	852.5	31	29
loperamide	0.177778	0.177778	0.0606061	0.0606061	1922	2021	1601	1422.5
lopinavir	0.5	0.571429	0.0606061	0.0606061	492	325.5	1601	1422.5
loratadine	0.375	0.428571	0.0606061	0.0606061	1094.5	1290.5	1601	1422.5
lorcaserin	0.0403226	0.0403226	0.0333333	0.0333333	2183	2192	2099	2099
losartan	0.56	0.56	0.0972222	0.0784314	244	376	1103.5	1082
lovastatin	0.317647	0.3375	0.131579	0.103774	1577	1507	870.5	828
luteolin	0.537313	0.571429	0.118644	0.118644	298	325.5	940.5	739.5
ly 353381	0.5	0.5	0.0804598	0.0804598	492	852.5	1274	1058
lysergol	0.333333	0.333333	0.0606061	0.0606061	1366	1648.5	1601	1422.5
lysophosphatidylcholines	0.139535	0.142857	0.0333333	0.0333333	2003	2059	2099	2099
lysophosphatidylethanolamine	0.461538	0.5	0.0900901	0.0701754	708.5	852.5	1156	1172
macrophage stimulatory lipopeptide 2	0.290698	0.324675	0.129771	0.129771	1643	1792	880	694
magnesium	0.391304	0.473684	0.0681818	0.0681818	1052.5	1166.5	1401	1199
magnetite nanoparticles	0.666667	0.666667	0.0810811	0.0810811	127	141.5	1262	1052.5
malaoxon	0.666667	0.666667	0.25	0.25	127	141.5	392.5	295.5
malathion	0.282353	0.311688	0.189655	0.110169	1671	1816	654.5	794
maleic anhydrides	0.4375	0.482759	0.2	0.2	813	1140.5	583	447
maleylacetone	0.333333	0.5	0.333333	0.333333	1366	852.5	159	131
malondialdehyde	0.212766	0.217391	0.12766	0.0598802	1859	1965.5	891.5	1585
maltose	0.333333	0.333333	0.25	0.25	1366	1648.5	392.5	295.5
mancozeb	0.512821	0.571429	0.111765	0.111765	340	325.5	979	770
maneb	0.538462	0.56	0.13198	0.13198	292.5	376	867	686
manganese	0.189759	0.309836	0.189655	0.189655	1899	1825	654.5	513
manganese(iii)-tetrakis(4-benzoic acid)porphyrin	0.606061	0.666667	0.0333333	0.0333333	171	141.5	2099	2099
manidipine	0.285714	0.333333	0.0789474	0.0588235	1658.5	1648.5	1292	1652.5
maprotiline	0.333333	0.333333	0.0606061	0.0606061	1366	1648.5	1601	1422.5
masoprocol	0.451613	0.56	0.266667	0.266667	752	376	307	237
mdl 100907	0.5	0.5	0.333333	0.333333	492	852.5	159	131
mebeverine	0.333333	0.333333	0.0606061	0.0606061	1366	1648.5	1601	1422.5
mecamylamine	0.454545	0.526316	0.0825688	0.0825688	739	539.5	1241	1039
mechlorethamine	0.428571	0.5	0.142857	0.142857	858.5	852.5	806.5	636
meclizine	0.4	0.545455	0.0333333	0.0333333	994	450.5	2099	2099
meclofenamic acid	0.388889	0.4375	0.0810811	0.044586	1056	1263.5	1262	1885.5
medroxyprogesterone	0.4	0.444444	0.0606061	0.0606061	994	1247.5	1601	1422.5
medroxyprogesterone acetate	0.211893	0.260723	0.0833333	0.0606061	1862	1900	1228	1422.5
megestrol acetate	0.333333	0.333333	0.0606061	0.0606061	1366	1648.5	1601	1422.5
melanins	0.333333	0.5	0.25	0.25	1366	852.5	392.5	295.5
melatonin	0.337209	0.367089	0.0606061	0.0606061	1174	1450	1601	1422.5
melphalan	0.174367	0.22807	0.153846	0.153846	1927	1954	765	607.5
menadione epoxide	1	1	0.108108	0.108108	42.5	42.5	1007	804
menthol	0.136364	0.142857	0.0597015	0.0472441	2008.5	2059	1751.5	1841.5
mepazine	0.333333	0.333333	0.0606061	0.0606061	1366	1648.5	1601	1422.5
mepenzolic acid	0.333333	0.333333	0.0606061	0.0606061	1366	1648.5	1601	1422.5
meperidine	0.0588235	0.0588235	0.0333333	0.0333333	2168.5	2182.5	2099	2099
mephenytoin	0.0833333	0.0857143	0.25	0.0425532	2118	2147	392.5	1937.5
mepirodipine	0.113636	0.119048	0.08	0.0592593	2051	2088	1283	1617
mercaptoethanol	0.571429	0.571429	0.222222	0.222222	222	325.5	498.5	370.5
mercuric chloride	0.376	0.51087	0.0810811	0.057047	1076	577	1262	1706
mercury	0.246014	0.301676	0.191041	0.137511	1789	1842	648	663
mesoridazine	0.5	0.5	0.333333	0.333333	492	852.5	159	131
mesosulfuron-methyl	1	1	0.25	0.25	42.5	42.5	392.5	295.5
mestanolone	0.333333	0.333333	0.0606061	0.0606061	1366	1648.5	1601	1422.5
mesulergine	0.4	0.4	0.233333	0.233333	994	1357	485.5	361
metaproterenol	0.5	0.5	0.0606061	0.0606061	492	852.5	1601	1422.5
metergoline	0.5	0.5	0.333333	0.333333	492	852.5	159	131
metformin	0.238372	0.30597	0.0904255	0.0719424	1806	1831	1154.5	1157
methamphetamine	0.230088	0.329114	0.25	0.25	1825	1782	392.5	295.5
methanandamide	0.5	0.5625	0.131579	0.131579	492	364.5	870.5	689.5
methanol	0.538462	0.538462	0.0606061	0.047619	292.5	482.5	1601	1831
methimazole	0.245614	0.254545	0.0666667	0.0636364	1791	1908.5	1411	1240.5
methiothepin	0.5	0.5	0.333333	0.333333	492	852.5	159	131
methoctramine	0.5	0.5	0.285714	0.285714	492	852.5	280.5	219
methotrexate	0.194222	0.259545	0.136546	0.112654	1890	1902	841	766
methotrexate-alpha glutamate	0.333333	0.5	0.0333333	0.0333333	1366	852.5	2099	2099
methoxsalen	0.217391	0.217391	0.2	0.0888889	1849.5	1965.5	583	963.5
methoxyacetic acid	0.5	0.529412	0.113475	0.113475	492	525.5	970	764
methoxychlor	0.139241	0.142857	0.193548	0.114754	2005.5	2059	644.5	755
methoxydimethyltryptamines	0.5	0.5	0.333333	0.333333	492	852.5	159	131
methyl 2-cyano-3,12-dioxoolean-1,9-dien-28-oate	0.5	0.5	0.102564	0.102564	492	852.5	1048.5	842.5
methyl arachidonylfluorophosphonate	0.461538	0.461538	0.0833333	0.0833333	708.5	1199	1228	1020
methyl chloride	1	1	1	1	42.5	42.5	9.5	8.5
methyl demeton	0.333333	0.5	0.0333333	0.0333333	1366	852.5	2099	2099
methyl isocyanate	0.533333	0.533333	0.454545	0.454545	301.5	507	41	38
methyl methanesulfonate	0.312139	0.367347	0.166667	0.166667	1586	1448	716.5	566
methyl n-butyl ketone	0.5	0.5	0.333333	0.333333	492	852.5	159	131
methyl parathion	0.4	0.5	0.25	0.0425532	994	852.5	392.5	1937.5
methyl tert-butyl ether	0.25	0.333333	0.0588235	0.0588235	1769	1648.5	1780	1652.5
methylarsine oxide	0.5	0.5	0.206897	0.206897	492	852.5	528	395.5
methylcholanthrene	0.27027	0.277778	0.0758017	0.0758017	1704	1875.5	1325	1112
methylcholine	0.5	0.5	0.333333	0.333333	492	852.5	159	131
methylene chloride	0.666667	0.666667	0.0606061	0.0606061	127	141.5	1601	1422.5
methylenebis(chloroaniline)	0.25	0.333333	0.0425532	0.0425532	1769	1648.5	1962.5	1937.5
methyleugenol	0.375	0.375	0.102564	0.0833333	1094.5	1428	1048.5	1020
methylformamide	0.333333	0.333333	0.0606061	0.0606061	1366	1648.5	1601	1422.5
methyllycaconitine	0.111111	0.186047	0.2	0.2	2053.5	2007.5	583	447
methylmercuric chloride	0.164948	0.210526	0.133333	0.133333	1949	1976	853.5	675.5
methylmercury compounds	0.284848	0.38843	0.097561	0.0594059	1666	1396	1098.5	1611.5
methylmercury cysteine	0.333333	0.5	0.0833333	0.0520833	1366	852.5	1228	1760.5
methylmercury sulfide	1	1	0.0606061	0.0606061	42.5	42.5	1601	1422.5
methylnitrosourea	0.388889	0.466667	0.142857	0.142857	1056	1186.5	806.5	636
methylparaoxon	0.4	0.666667	0.25	0.25	994	141.5	392.5	295.5
methylphenidate	0.0810811	0.0833333	0.0333333	0.0333333	2123	2151	2099	2099
methylselenic acid	0.424242	0.5	0.171103	0.127937	884.5	852.5	688	699
methyltestosterone	0.0857143	0.428571	0.047619	0.047619	2109	1290.5	1902	1831
metoclopramide	0.186047	0.571429	0.0769231	0.0769231	1906	325.5	1316.5	1095.5
metolachlor	0.0606061	0.0606061	0.0606061	0.0606061	2154.5	2173.5	1601	1422.5
metoprolol	0.526316	0.588235	0.121951	0.121951	317	270	924.5	718.5
metribolone	0.454545	0.512821	0.0498339	0.0483384	739	574	1884	1819
metyrapone	0.5	0.5	0.0606061	0.0606061	492	852.5	1601	1422.5
mevalonic acid	0.448276	0.52	0.0839695	0.0839695	765.5	563.5	1213	1003
mevalonolactone	0.428571	0.5	0.333333	0.333333	858.5	852.5	159	131
mevastatin	0.454545	0.5	0.0430108	0.0430108	739	852.5	1947.5	1912.5
mf101 extract	0.5	0.5	0.2	0.2	492	852.5	583	447
mg 262	0.5	0.6	0.333333	0.333333	492	232	159	131
mianserin	0.363636	0.4	0.233333	0.1	1128	1357	485.5	869.5
mibefradil	0.108108	0.108108	0.097561	0.097561	2059	2106.5	1098.5	887.5
miconazole	0.384615	0.416667	0.0606061	0.0606061	1067.5	1313	1601	1422.5
microcystin rr	0.416667	0.416667	0.0810811	0.054878	905	1313	1262	1730
midazolam	0.333333	0.333333	0.0606061	0.0606061	1366	1648.5	1601	1422.5
mifepristone	0.207221	0.269939	0.0883191	0.0883191	1871	1888	1178	973
mineralocorticoids	0.333333	0.333333	0.2	0.2	1366	1648.5	583	447
mirtazapine	0.368421	0.388889	0.133333	0.133333	1118.5	1393.5	853.5	675.5
mithramycin a	0.139535	0.142857	0.25	0.25	2003	2059	392.5	295.5
mitomycin	0.351562	0.410959	0.228571	0.228571	1154	1321	489	362
mitotane	0.111111	0.140496	0.046875	0.038961	2053.5	2064	1912.5	1978.5
mitotempo	0.5	0.5	0.333333	0.333333	492	852.5	159	131
mitoxantrone	0.5	0.545455	0.0333333	0.0333333	492	450.5	2099	2099
mk 0591	0.4	0.5	0.0493827	0.0493827	994	852.5	1889	1807
ml 7	0.5	0.538462	0.222222	0.222222	492	482.5	498.5	370.5
mn(iii) meso-tetrakis(n-n-butoxyethylpyridinium-2-yl)porphyrin	0.5	0.5	0.0724638	0.0724638	492	852.5	1358.5	1151
molsidomine	0.0606061	0.5	0.0588235	0.0588235	2154.5	852.5	1780	1652.5
molybdenum trioxide	0.5	0.5	0.0333333	0.0333333	492	852.5	2099	2099
mometasone furoate	0.625	0.625	0.0530303	0.0530303	161.5	195	1855	1748
mono-(2-ethylhexyl)phthalate	0.327434	0.359223	0.100427	0.0758808	1559	1468	1075	1110
mono(2-ethyl-5-hydroxyhexyl) phthalate	0.3	0.333333	0.0909091	0.0762712	1612.5	1648.5	1148.5	1106.5
mono(2-ethyl-5-oxohexyl)phthalate	0.3	0.333333	0.0909091	0.0762712	1612.5	1648.5	1148.5	1106.5
monobenzone	0.333333	0.333333	0.0606061	0.0606061	1366	1648.5	1601	1422.5
monomethylarsonic acid	0.692308	0.75	0.062201	0.062201	105	94	1450	1260
monomethylarsonous acid	0.300452	0.380298	0.212283	0.191053	1608	1412	515	508
monorden	0.583333	0.583333	0.2	0.2	205	281	583	447
montelukast	0.461538	0.521739	0.057971	0.0505051	708.5	555.5	1805	1785.5
morniflumate	0.5	0.5	0.142857	0.0447761	492	852.5	806.5	1882
morphine	0.124105	0.126214	0.0461538	0.0461538	2036	2082	1920.5	1864
mosapride	0.333333	0.333333	0.0606061	0.0606061	1366	1648.5	1601	1422.5
moxonidine	0.5	0.5	0.0606061	0.0606061	492	852.5	1601	1422.5
mrk 003	0.444444	0.5	0.0869565	0.0869565	785	852.5	1194	984
muconaldehyde	0.666667	0.666667	0.2	0.2	127	141.5	583	447
muraglitazar	0.407407	0.458333	0.0952381	0.0803213	934.5	1206.5	1115	1066
muscimol	0.357143	0.5	0.333333	0.333333	1146	852.5	159	131
mustard gas	0.238943	0.299363	0.12832	0.118613	1803	1846	884	741
mycophenolate mofetil	0.4	0.4	0.0606061	0.0606061	994	1357	1601	1422.5
myricetin	0.52	0.590909	0.0606061	0.0606061	327.5	263.5	1601	1422.5
myristicin	0.285714	0.333333	0.0597015	0.0597015	1658.5	1648.5	1751.5	1595
myrtecaine	0.333333	0.333333	0.0606061	0.0606061	1366	1648.5	1601	1422.5
myxothiazol	0.625	0.714286	0.0588235	0.0493827	161.5	105.5	1780	1807
n'-nitrosonornicotine	0.5	0.545455	0.113636	0.113636	492	450.5	969	763
n-((2-(hydroxyaminocarbonyl)methyl)-4-methylpentanoyl)-3-(2'-naphthyl)alanylalanine, 2-aminoethylamide	0.4375	0.538462	0.0877193	0.0877193	813	482.5	1185	976
n-((4-(5,9-diethoxy-6-oxo-6,8-dihydro-7h-pyrrolo(3,4-g)quinolin-7-yl)-3-methylbenzyl)sulfonyl)-2-(2-methoxyphenyl)acetamide	0.5	0.5	0.333333	0.333333	492	852.5	159	131
n-(1-((4-(2-(((2,4-dichlorophenyl)sulfonyl)amino)-3-hydroxypropanoyl)-1-piperazinyl)carbonyl)-3-methylbutyl)-1-benzothiophene-2-carboxamide	0.333333	0.5	0.2	0.2	1366	852.5	583	447
n-(2'-(dimethylamino)ethyl)acridine-4-carboxamide	0.333333	0.333333	0.25	0.25	1366	1648.5	392.5	295.5
n-(2-(4-bromocinnamylamino)ethyl)-5-isoquinolinesulfonamide	0.361111	0.40625	0.137255	0.0987654	1138.5	1324	838	880
n-(2-cyclohexyloxy-4-nitrophenyl)methanesulfonamide	0.557692	0.604167	0.0586047	0.0586047	247	206	1800	1682
n-(2(r)-2-(hydroxamidocarbonylmethyl)-4-methylpentanoyl)-l-tryptophan methylamide	0.242424	0.266667	0.112903	0.0974026	1797	1892	973	889
n-(3,5-bis(trifluoromethyl)phenyl)-5-chloro-2-hydroxybenzamide	0.5	0.555556	0.0333333	0.0333333	492	401.5	2099	2099
n-(4-((4,5-dichloro-2-fluorophenyl)amino)quinazolin-6-yl)acrylamide	0.5	0.5	0.5	0.5	492	852.5	31	29
n-(4-(2-amino-3-chloropyridin-4-yloxy)-3-fluorophenyl)-4-ethoxy-1-(4-fluorophenyl)-2-oxo-1,2-dihydropyridine-3-carboxamide	0.444444	0.5	0.175	0.09	785	852.5	678	951
n-(4-(3-chloro-4-(2-pyridinylmethoxy)anilino)-3-cyano-7-ethoxy-6-quinolyl)-4-(dimethylamino)-2-butenamide	0.333333	0.333333	0.0606061	0.0606061	1366	1648.5	1601	1422.5
n-(6-(6-chloro-5-(4-fluorophenylsulfonamido)pyridin-3-yl)benzo(d)thiazol-2-yl)acetamide	0.5	0.5	0.333333	0.333333	492	852.5	159	131
n-acetyl-4-benzoquinoneimine	0.285714	0.333333	0.0673077	0.0597015	1658.5	1648.5	1405	1595
n-acetylleucyl-leucyl-norleucine	1	1	0.25	0.0588235	42.5	42.5	392.5	1652.5
n-acetylsphingosine	0.555556	0.6	0.0333333	0.0333333	256	232	2099	2099
n-benzyl-n-ethyl-2-(7,8-dihydro-7-methyl-8-oxo-2-phenyl-9h-purin-9-yl)acetamide	0.333333	0.5	0.333333	0.333333	1366	852.5	159	131
n-desmethyltamoxifen	0.333333	0.333333	0.0833333	0.0833333	1366	1648.5	1228	1020
n-formylmethionine leucyl-phenylalanine	0.428571	0.506494	0.0333333	0.0333333	858.5	579	2099	2099
n-hexanal	0.12987	0.12987	0.0403226	0.0380435	2021	2075.5	1980.5	1990.5
n-hexane	0.5	0.5	0.333333	0.333333	492	852.5	159	131
n-isobutyl-n-(4-methoxyphenylsulfonyl)glycylhydroxamic acid	0.4	0.5	0.285714	0.285714	994	852.5	280.5	219
n-methyl-3,4-methylenedioxyamphetamine	0.361111	0.464286	0.0512821	0.0488889	1138.5	1191	1867	1812
n-nitroso(di-n-propyl)amine	0.1	0.102564	0.06	0.06	2084.5	2116.5	1746.5	1583
n(1)-methylnicotinamide	0.333333	0.375	0.25	0.0425532	1366	1428	392.5	1937.5
n(6)-benzoyl-cyclic amp	0.5	0.5	0.104167	0.104167	492	852.5	1026.5	825
n(6)-benzyl-cyclic adenosine 5'-monophosphate	1	1	0.1	0.1	42.5	42.5	1081	869.5
n,n-di-n-hexyl-2-(4-fluorophenyl)indole-3-acetamide	0.0606061	0.0606061	0.0606061	0.0606061	2154.5	2173.5	1601	1422.5
n,n-dimethyl-2-(2-amino-4-cyanophenylthio)benzylamine	0.333333	0.5	0.0333333	0.0333333	1366	852.5	2099	2099
n,n,n',n'-tetrakis(2-pyridylmethyl)ethylenediamine	0.281796	0.342424	0.130208	0.123188	1674	1498	878	716
n3-cyclopropyl-7-((4-(1-methylethyl)phenyl)methyl)-7h-pyrrolo(3, 2-f)quinazoline-1,3-diamine	0.4	0.5	0.153846	0.0547945	994	852.5	765	1731.5
nad	0.431818	0.463415	0.183333	0.133333	829.5	1193	662	675.5
nadolol	0.333333	0.5	0.25	0.25	1366	852.5	392.5	295.5
nadp	0.196581	0.209091	0.0876289	0.0724907	1885	1981	1186	1148
nafcillin	0.333333	0.333333	0.0606061	0.0606061	1366	1648.5	1601	1422.5
nafenopin-coenzyme a	0.333333	0.333333	0.25	0.0588235	1366	1648.5	392.5	1652.5
nalbuphine	0.4	0.4	0.0606061	0.0606061	994	1357	1601	1422.5
naloxonazine	0.333333	0.333333	0.0606061	0.0606061	1366	1648.5	1601	1422.5
naloxone	0.518519	0.56	0.25	0.25	330	376	392.5	295.5
nandrolone	0.333333	0.333333	0.0606061	0.0606061	1366	1648.5	1601	1422.5
nanotubes, carbon	0.37594	0.45045	0.154412	0.142384	1077	1229	759	647
naphazoline	0.333333	0.333333	0.0606061	0.0606061	1366	1648.5	1601	1422.5
naphthalene	0.38806	0.448276	0.0725191	0.0725191	1059	1233	1355	1147
naphthalimides	0.5	0.5	0.333333	0.333333	492	852.5	159	131
naphthyl sulfate	0.333333	0.5	0.333333	0.0606061	1366	852.5	159	1422.5
naproxen	0.0760234	0.115044	0.272727	0.0704225	2130	2095	298	1169
naringenin	0.1625	0.1625	0.333333	0.0833333	1955.5	2037.5	159	1020
ncgc 00229600	0.4	0.5	0.115385	0.115385	994	852.5	960.5	753.5
nebivolol	0.56	0.636364	1	1	244	182	9.5	8.5
nedocromil	0.5	0.5	0.0654206	0.0654206	492	852.5	1420	1223
nefazodone	0.4	0.4	0.107527	0.0784314	994	1357	1011	1082
nelfinavir	0.457143	0.551724	0.0606061	0.0606061	725	423.5	1601	1422.5
neodymium	0.333333	0.5	0.333333	0.333333	1366	852.5	159	131
neomycin	0.4	0.5	0.139535	0.139535	994	852.5	828.5	655
neosolaniol	0.5	0.5	0.333333	0.333333	492	852.5	159	131
nevirapine	0.5	0.5	0.25	0.25	492	852.5	392.5	295.5
niacin	0.235849	0.252525	0.0694444	0.0694444	1814	1910	1391	1188.5
niacinamide	0.319444	0.333333	0.168224	0.168224	1573	1648.5	693	542
nicardipine	0.3	0.333333	0.070922	0.0597015	1612.5	1648.5	1377	1595
nickel	0.171327	0.23066	0.197928	0.170659	1933	1951	637	536
nickel acetate	0.459459	0.5	0.23913	0.23913	720	852.5	477.5	354.5
nickel chloride	0.485549	0.54902	0.0786517	0.0754936	647	434	1297.5	1115
nickel monoxide	0.5	0.55	0.108108	0.0921986	492	429.5	1007	933
nickel subsulfide	0.447368	0.515152	0.264516	0.264516	768	572	310	240
nickel sulfate	0.316734	0.375945	0.116978	0.106698	1578	1417	951	810
nickel sulfide	0.454545	0.5	0.2	0.2	739	852.5	583	447
nicotine	0.321429	0.376744	0.159509	0.118672	1566	1415	749	738
nicotinic acids	0.0333333	0.5	0.0333333	0.0333333	2188.5	852.5	2099	2099
nifedipine	0.319588	0.534483	0.0803859	0.0803859	1571	499	1276	1060
nifekalant	0.333333	0.333333	0.0606061	0.0606061	1366	1648.5	1601	1422.5
nimesulide	0.528302	0.571429	0.0649351	0.0589474	312.5	325.5	1424.5	1623
nimetazepam	0.333333	0.333333	0.0606061	0.0606061	1366	1648.5	1601	1422.5
nisoldipine	0.25	0.333333	0.0588235	0.0588235	1769	1648.5	1780	1652.5
nitrates	0.0882353	0.5	0.0387097	0.0387097	2102.5	852.5	1995	1985
nitrendipine	0.428571	0.5	0.0606061	0.0606061	858.5	852.5	1601	1422.5
nitric oxide	0.412621	0.456989	0.0748663	0.0748663	917	1209	1339	1124
nitric oxide donors	0.5	0.5625	0.5	0.5	492	364.5	31	29
nitrofen	0.15	0.5	0.1	0.1	1980.5	852.5	1081	869.5
nitrofurantoin	0.416667	0.454545	0.0606061	0.0606061	905	1217.5	1601	1422.5
nitrogen dioxide	0.636364	0.636364	0.046875	0.046875	153	182	1912.5	1853
nitrogen oxides	0.5	0.538462	0.123223	0.112033	492	482.5	916	768
nitroglycerin	0.576923	0.625	0.0724638	0.0724638	210	195	1358.5	1151
nitroprusside	0.516129	0.592593	0.0461538	0.0461538	334	260.5	1920.5	1864
nitrous oxide	0.5	0.5	0.333333	0.333333	492	852.5	159	131
nocodazole	0.411765	0.466667	0.0606061	0.0606061	921	1186.5	1601	1422.5
nonivamide	0.421053	0.444444	0.102564	0.102564	895	1247.5	1048.5	842.5
nonylphenol	0.230769	0.235294	0.047619	0.047619	1824	1944	1902	1831
norclozapine	0.333333	0.333333	0.046875	0.046875	1366	1648.5	1912.5	1853
norepinephrine	0.236842	0.254717	0.0578512	0.0484694	1813	1907	1808	1816
norethindrone	0.3	0.375	0.0606061	0.0606061	1612.5	1428	1601	1422.5
norfloxacin	0.363636	0.444444	0.0606061	0.0606061	1128	1247.5	1601	1422.5
norfluoxetine	0.333333	0.333333	0.222222	0.222222	1366	1648.5	498.5	370.5
norgestimate	0.5	0.5	0.0952381	0.0530303	492	852.5	1115	1748
nortriptyline	0.333333	0.333333	0.0606061	0.0606061	1366	1648.5	1601	1422.5
noscapine	0.5	0.5	0.0606061	0.0606061	492	852.5	1601	1422.5
notoginsenoside r1	0.28169	0.526316	0.0727273	0.055	1675	539.5	1353	1727.5
nplc 0393	0.625	0.625	0.05	0.05	161.5	195	1881	1794.5
nps r-467	0.333333	0.5	0.25	0.25	1366	852.5	392.5	295.5
nsc 23766	0.538462	0.583333	0.0333333	0.0333333	292.5	281	2099	2099
nylidrin	0.333333	0.333333	0.0606061	0.0606061	1366	1648.5	1601	1422.5
o(6)-benzylguanine	0.384615	0.454545	0.160714	0.160714	1067.5	1217.5	748	595
o,o-diethyl o-3,5,6-trichloro-2-pyridyl phosphate	0.291536	0.379592	0.147695	0.138768	1639	1413	782	657
o,p'-ddt	0.220588	0.320856	0.0632184	0.0555556	1843	1802	1439	1720
obidoxime chloride	0.333333	0.5	0.0333333	0.0333333	1366	852.5	2099	2099
oblimersen	0.666667	0.666667	0.25	0.0510204	127	141.5	392.5	1777.5
ochratoxin a	0.254403	0.286976	0.196615	0.144504	1744	1863	639	622
octachlorostyrene	0.5	0.5	0.0375587	0.0375587	492	852.5	1999	1995.5
octamethylcyclotetrasiloxane	0.5	0.5	0.2	0.2	492	852.5	583	447
octanols	0.0615385	0.108108	0.333333	0.333333	2143	2106.5	159	131
octreotide	0.423077	0.5	0.0769231	0.0769231	888.5	852.5	1316.5	1095.5
okadaic acid	0.430108	0.481928	0.0406504	0.0382514	833	1144.5	1975.5	1988.5
olanzapine	0.470588	0.533333	0.1	0.1	682.5	507	1081	869.5
oleanolic acid 3-acetate	0.555556	0.555556	0.0489796	0.0489796	256	401.5	1892	1811
oleic acid	0.21	0.21875	0.0786164	0.0714286	1867	1962.5	1299	1163
oleoyl-coenzyme a	0.6	0.6	0.0403226	0.038961	186	232	1980.5	1978.5
oligomycins	0.529412	0.642857	0.0425532	0.0425532	309	178	1962.5	1937.5
olmesartan	1	1	0.25	0.25	42.5	42.5	392.5	295.5
olmesartan medoxomil	0.333333	0.333333	0.0606061	0.0606061	1366	1648.5	1601	1422.5
olodaterol	0.75	0.75	0.0821918	0.0821918	93	94	1244.5	1043.5
omacor	0.470588	0.571429	0.3125	0.3125	682.5	325.5	261	208
omeprazole	0.431818	0.475	0.0817121	0.0766551	829.5	1163	1251	1102.5
ondansetron	0.0430108	0.0615385	0.0430108	0.0430108	2182	2168	1947.5	1912.5
organophosphates	0.4	0.571429	0.0588235	0.0588235	994	325.5	1780	1652.5
organophosphorus compounds	0.294118	0.384615	0.0859375	0.0759494	1632.5	1403.5	1199.5	1109
orlistat	0.198113	0.291667	0.116279	0.0601504	1884	1855	956.5	1580
orphenadrine	0.1	0.102564	0.0606061	0.0606061	2084.5	2116.5	1601	1422.5
ortho evra	0.5	0.5	0.0952381	0.0530303	492	852.5	1115	1748
osajin	0.363636	0.545455	0.143266	0.11022	1128	450.5	794	793
ouabain	0.361905	0.417582	0.0683761	0.0486891	1137	1309	1398	1815
oxalic acid	0.5625	0.6	0.137615	0.137615	239	232	836	662
oxaliplatin	0.4	0.5	1	1	994	852.5	9.5	8.5
oxatomide	0.333333	0.333333	0.0606061	0.0606061	1366	1648.5	1601	1422.5
oxazolone	0.272917	0.328321	0.105061	0.101151	1701	1787	1023	860
oxcarbazepine	0.352941	0.352941	0.333333	0.102564	1152	1476	159	842.5
oxiconazole	0.333333	0.333333	0.0606061	0.0606061	1366	1648.5	1601	1422.5
oxophenylarsine	0.482759	0.5	0.12	0.12	651.5	852.5	934.5	727
oxotremorine	1	1	0.1	0.1	42.5	42.5	1081	869.5
oxybutynin	0.125	0.125	0.0507614	0.0507614	2031	2084.5	1872	1781
oxygen	0.296552	0.362869	0.130203	0.116835	1626	1462.5	879	746
oxymetazoline	0.363636	0.470588	0.0810811	0.0472441	1128	1177	1262	1841.5
oxymetholone	0.416667	0.454545	0.0606061	0.0606061	905	1217.5	1601	1422.5
oxypurinol	0.375	0.428571	0.333333	0.0606061	1094.5	1290.5	159	1422.5
ozone	0.285714	0.545455	0.119461	0.119461	1658.5	450.5	936	732
p-aminohippuric acid	0.0542636	0.0985915	0.0833333	0.047619	2175	2124	1228	1831
p-methoxy-n-methylphenethylamine	0.5	0.5	0.0333333	0.0333333	492	852.5	2099	2099
paclitaxel	0.252308	0.381395	0.0944882	0.0784884	1753	1409.5	1121	1079
palbociclib	0.47619	0.526316	0.117647	0.117647	666	539.5	947	743.5
paliperidone palmitate	0.375	0.428571	0.12766	0.12766	1094.5	1290.5	891.5	702.5
palmitates	0.421053	0.533333	0.310345	0.169492	895	507	263.5	539
palmitic acid	0.512821	0.588235	0.101695	0.0672269	340	270	1065.5	1207.5
palmitoyl coenzyme a	0.6	0.6	0.0403226	0.038961	186	232	1980.5	1978.5
pamidronate	0.5	0.5	0.272727	0.272727	492	852.5	298	231
pantogab	0.333333	0.333333	0.333333	0.333333	1366	1648.5	159	131
pantoprazole	0.333333	0.384615	0.0534351	0.0496894	1366	1403.5	1851.5	1802.5
pantothenic acid	0.196429	0.211538	0.0885246	0.0885246	1886	1975	1173	969
paraoxon	0.258065	0.27972	0.0642857	0.0642857	1733	1873	1431	1237
paraquat	0.381995	0.478659	0.0837887	0.0837887	1072	1153	1214	1004
parathion	0.189103	0.2	0.147268	0.1059	1900	1993.5	784	817
paroxetine	0.461538	0.545455	0.0606061	0.0606061	708.5	450.5	1601	1422.5
parthenolide	0.480519	0.528571	0.0606061	0.0606061	656	534.5	1601	1422.5
particulate matter	0.284331	0.356906	0.145495	0.142612	1669	1471	786	646
pasireotide	0.357143	0.454545	0.214286	0.214286	1146	1217.5	511.5	382
pazopanib	0.333333	0.333333	0.0606061	0.0606061	1366	1648.5	1601	1422.5
pcb 180	0.439024	0.493151	0.0507246	0.0507246	806	1124	1873	1782.5
pd 123319	0.8	0.8	0.25	0.25	85.5	85.5	392.5	295.5
pd 169316	1	1	0.0333333	0.0333333	42.5	42.5	2099	2099
penicillamine	0.5	0.583333	0.0503597	0.0503597	492	281	1876	1787
penicillin g	0.185185	0.2	0.25	0.25	1909	1993.5	392.5	295.5
penicillin v	0.368421	0.411765	0.0606061	0.0606061	1118.5	1320	1601	1422.5
pentabromodiphenyl ether	0.188889	0.283333	0.0403226	0.0368852	1901	1867.5	1980.5	1998
pentachlorophenol	0.253333	0.283582	0.263158	0.0647482	1750	1865	312	1229.5
pentamidine	0.428571	0.428571	0.0833333	0.0833333	858.5	1290.5	1228	1020
pentanal	0.151825	0.199528	0.221613	0.19759	1978	1996	504	497
pentetic acid	0.666667	0.666667	0.0735294	0.0735294	127	141.5	1345	1133.5
pentobarbital	0.423077	0.478261	0.333333	0.0606061	888.5	1155.5	159	1422.5
pentolinium tartrate	1	1	0.0333333	0.0333333	42.5	42.5	2099	2099
pepstatin	0.128205	0.131579	0.136364	0.136364	2024	2072.5	843.5	666.5
peptidoglycan	0.479167	0.560976	0.222222	0.222222	660.5	372	498.5	370.5
perfluoro-n-heptanoic acid	0.333333	0.4	0.333333	0.0606061	1366	1357	159	1422.5
perfluoro-n-nonanoic acid	0.375	0.428571	0.0606061	0.047619	1094.5	1290.5	1601	1831
perfluoro-n-undecanoic acid	0.5	0.5	0.0333333	0.0333333	492	852.5	2099	2099
perfluorodecalin	0.333333	0.333333	0.0606061	0.0606061	1366	1648.5	1601	1422.5
perfluorodecanoic acid	0.105263	0.444444	0.0606061	0.047619	2066.5	1247.5	1601	1831
perfluorooctane sulfonic acid	0.147208	0.150259	0.0526316	0.0441176	1985	2048	1858.5	1891.5
perfluorooctanoic acid	0.222222	0.325581	0.0542636	0.0406504	1841.5	1790	1843	1958
perfume	0.257485	0.319703	0.102066	0.0858071	1734	1808	1062	993
pergolide	0.5	0.5	0.0606061	0.0606061	492	852.5	1601	1422.5
perhexiline	0.333333	0.333333	0.0606061	0.0606061	1366	1648.5	1601	1422.5
permethrin	0.102564	0.102564	0.0375587	0.0375587	2075	2116.5	1999	1995.5
peroben	0.5	0.5	0.25	0.0443038	492	852.5	392.5	1888.5
perospirone	0.333333	0.333333	0.0606061	0.0606061	1366	1648.5	1601	1422.5
peroxisome proliferators	0.333333	0.333333	0.25	0.0588235	1366	1648.5	392.5	1652.5
peroxynitrous acid	0.545455	0.6	0.0625	0.0625	276	232	1446.5	1255.5
perphenazine	0.333333	0.333333	0.0606061	0.0606061	1366	1648.5	1601	1422.5
perphenazine gaba ester	0.5	0.5	0.0454545	0.0454545	492	852.5	1925	1874.5
perrhenate	0.333333	0.5	0.111111	0.111111	1366	852.5	988.5	781
pertussis toxin	0.173228	0.177419	0.0592593	0.0592593	1931	2023	1759.5	1617
pesticides	0.45	0.529412	0.046875	0.046875	758	525.5	1912.5	1853
pf-04254644	0.136364	0.461538	0.333333	0.333333	2008.5	1199	159	131
phenacetin	0.0601504	0.0792079	0.0588235	0.0425532	2163	2155.5	1780	1937.5
phenalen-1-one	0.333333	0.5	0.333333	0.333333	1366	852.5	159	131
phenanthrene	0.5	0.5	0.0606061	0.0606061	492	852.5	1601	1422.5
phenelzine	0.333333	0.333333	0.0606061	0.0606061	1366	1648.5	1601	1422.5
phenethyl isothiocyanate	0.25	0.333333	0.0588235	0.0588235	1769	1648.5	1780	1652.5
phenethylcymserine	0.0588235	0.0588235	0.0333333	0.0333333	2168.5	2182.5	2099	2099
phenformin	0.333333	0.333333	0.0606061	0.0606061	1366	1648.5	1601	1422.5
phenobarbital	0.254727	0.323657	0.199026	0.135456	1739	1797	635	668
phenobarbital quinidine	0.102564	0.105263	0.0545455	0.0470588	2075	2112	1840	1846.5
phenol	0.295455	0.317073	0.0425532	0.0425532	1629	1810	1962.5	1937.5
phenolphthalein	0.0606061	0.0606061	0.333333	0.0430108	2154.5	2173.5	159	1912.5
phenolphthalein diphosphate	0.333333	0.333333	0.333333	0.0606061	1366	1648.5	159	1422.5
phenolphthalein monophosphate	0.333333	0.333333	0.333333	0.0606061	1366	1648.5	159	1422.5
phenothrin	0.428571	0.5	0.2	0.0571429	858.5	852.5	583	1700.5
phenoxybenzamine	0.333333	0.333333	0.0606061	0.0606061	1366	1648.5	1601	1422.5
phentolamine	0.411765	0.466667	0.0909091	0.0909091	921	1186.5	1148.5	943.5
phenyl isocyanate	0.5	0.5	0.268657	0.105991	492	852.5	304	816
phenylacetic acid	0.0606061	0.0625	0.25	0.0588235	2154.5	2165	392.5	1652.5
phenylalanyl-prolyl-arginine methyl chloride	0.6	0.6	0.2	0.2	186	232	583	447
phenylbutazone	0.0746269	0.0757576	0.0333333	0.0333333	2131.5	2157	2099	2099
phenylephrine	0.298701	0.547619	0.0753425	0.0631068	1618	435	1333	1249
phenylglyoxal	0.333333	0.428571	0.333333	0.333333	1366	1290.5	159	131
phenylmethylpyrazolone	0.45	0.529412	0.0666667	0.0666667	758	525.5	1411	1214
phenyltoloxamine	0.333333	0.333333	0.0606061	0.0606061	1366	1648.5	1601	1422.5
phenytoin	0.268707	0.32377	0.160896	0.115637	1708	1796	747	752
phloroglucinol	0.5	0.555556	0.169014	0.169014	492	401.5	692	541
phorbol-12,13-didecanoate	0.333333	0.5	0.2	0.2	1366	852.5	583	447
phorbol esters	0.428571	0.5	0.057971	0.057971	858.5	852.5	1805	1687.5
phorbolol myristate acetate	0.5	0.666667	0.25	0.25	492	141.5	392.5	295.5
phosgene	1	1	1	1	42.5	42.5	9.5	8.5
phosphates	0.153285	0.488372	0.0875	0.0875	1974	1130	1188	979
phosphatidic acids	0.625	0.714286	0.333333	0.333333	161.5	105.5	159	131
phosphatidylinositol 4,5-diphosphate	0.380952	0.470588	0.333333	0.333333	1073	1177	159	131
phosphatidylinositols	0.571429	0.571429	0.3125	0.130435	222	325.5	261	692.5
phosphinothricin	0.5	0.5	0.0333333	0.0333333	492	852.5	2099	2099
phosphoadenosine phosphosulfate	0.4	0.5	0.047619	0.0430108	994	852.5	1902	1912.5
phospholipids	0.375	0.461538	0.0789474	0.0789474	1094.5	1199	1292	1074.5
phosphorus	0.191549	0.270916	0.0510204	0.0510204	1897	1886	1871	1777.5
phosphorus, dietary	0.333333	0.5	0.25	0.25	1366	852.5	392.5	295.5
phthalic acid	0.4	0.4	0.0704225	0.0704225	994	1357	1379	1169
physostigmine	0.105263	0.111111	0.0333333	0.0333333	2066.5	2099.5	2099	2099
phytic acid	1	1	0.0333333	0.0333333	42.5	42.5	2099	2099
phytoestrogens	0.386139	0.46988	0.25	0.25	1062	1181	392.5	295.5
picolines	0.333333	0.333333	0.0810811	0.0597015	1366	1648.5	1262	1595
pifithrin	0.320388	0.5	0.0779817	0.0683453	1568	852.5	1307	1198
pilocarpine	0.454545	0.454545	0.0833333	0.0833333	739	1217.5	1228	1020
pimagedine	0.47619	0.526316	0.25	0.0542169	666	539.5	392.5	1738.5
pimecrolimus	0.5	0.5	0.0606061	0.0606061	492	852.5	1601	1422.5
pindolol	0.666667	0.666667	0.0645161	0.0645161	127	141.5	1427.5	1233
pioglitazone	0.244275	0.302839	0.0562771	0.0506536	1794	1841	1822.5	1784
pipecolic acid	0.333333	0.5	0.266667	0.266667	1366	852.5	307	237
piperazines	0.5	0.5	0.333333	0.333333	492	852.5	159	131
piracetam	0.333333	0.333333	0.0606061	0.0606061	1366	1648.5	1601	1422.5
pirenzepine	0.5	0.5	0.25	0.25	492	852.5	392.5	295.5
pirinixic acid	0.263889	0.279412	0.0628466	0.0510544	1721	1874	1443	1775
piroxicam	0.216129	0.297778	0.333333	0.0606061	1852	1851	159	1422.5
pitavastatin	0.142857	0.153846	0.0606061	0.0606061	1996.5	2043	1601	1422.5
pk 11195	0.125	0.128205	0.0503145	0.0503145	2031	2079.5	1878	1789.5
pki 166	0.0857143	0.0882353	0.0606061	0.0430108	2109	2140.5	1601	1912.5
plant extracts	0.154087	0.19595	0.0981105	0.0954039	1971	1999	1091	903
plant preparations	0.513514	0.558824	0.125	0.125	337	381	903	709
platycodin d	0.5	0.5	0.333333	0.333333	492	852.5	159	131
plicamycin	0.409091	0.473684	0.272727	0.272727	931	1166.5	298	231
plumbagin	0.529412	0.529412	0.144737	0.144737	309	525.5	789	621
ply protein, streptococcus pneumoniae	0.0333333	0.5	0.0333333	0.0333333	2188.5	852.5	2099	2099
pobilukast	0.428571	0.5	0.25	0.046875	858.5	852.5	392.5	1853
poly i-c	0.433333	0.52	0.066	0.0625	826	563.5	1418	1255.5
polychlorinated biphenyls	0.244246	0.303506	0.285714	0.0597015	1795	1840	280.5	1595
polychlorodibenzo-4-dioxin	0.5	0.555556	0.333333	0.333333	492	401.5	159	131
polycyclic hydrocarbons, aromatic	0.25	0.258621	0.0333333	0.0333333	1769	1903.5	2099	2099
polydatin	0.363636	0.444444	0.0333333	0.0333333	1128	1247.5	2099	2099
polyethylene glycols	0.444444	0.5	0.101266	0.101266	785	852.5	1068	858
polymyxin b	0.526316	0.555556	0.166667	0.166667	317	401.5	716.5	566
polyphenols	0.538462	0.6	0.0769231	0.057971	292.5	232	1316.5	1687.5
pomiferin	0.354839	0.55	0.132075	0.105023	1151	429.5	864	822
posaconazole	0.333333	0.333333	0.0606061	0.0606061	1366	1648.5	1601	1422.5
potassium	0.202381	0.216561	0.0898876	0.0671141	1880	1967	1158.5	1210
potassium bromate	0.4375	0.512195	0.470588	0.191489	813	575	40	506
potassium chloride	0.101449	0.175	0.0869565	0.0869565	2079.5	2024.5	1194	984
potassium chromate(vi)	0.238146	0.300788	0.191022	0.191022	1808	1844	649	509
potassium dichromate	0.337094	0.412069	0.197665	0.167764	1176	1319	638	546
potassium hexachloropalladate(iv)	0.5	0.5	0.153846	0.153846	492	852.5	765	607.5
potassium iodide	0.75	0.75	0.2	0.2	93	94	583	447
pralidoxime	0.333333	0.428571	0.116667	0.116667	1366	1290.5	953	747
pramiconazole	0.333333	0.333333	0.2	0.2	1366	1648.5	583	447
pranlukast	0.363636	0.444444	0.122449	0.0733945	1128	1247.5	921	1135.5
pravastatin	0.285714	0.3	0.0606061	0.0456621	1658.5	1845	1601	1871
praziquantel	0.4	0.4	0.0606061	0.0606061	994	1357	1601	1422.5
prazosin	0.4375	0.5	0.0630631	0.0497512	813	852.5	1442	1799
prednisolone	0.311856	0.384127	0.105263	0.0954545	1587	1407	1020.5	902
prednisone	0.458333	0.52381	0.116279	0.116279	723	548.5	956.5	749
prednylidene	0.666667	0.666667	0.5	0.5	127	141.5	31	29
pregna-4,17-diene-3,16-dione	0.540541	0.571429	0.255814	0.0920245	285.5	325.5	317	936
pregnenolone carbonitrile	0.0646766	0.065	0.0538462	0.037931	2139	2163	1848	1992
pridinol	0.333333	0.333333	0.0606061	0.0606061	1366	1648.5	1601	1422.5
primaquine	0.181818	0.188679	0.0784314	0.0784314	1916	2003	1301	1082
prinomastat	0.416667	0.5	0.0606061	0.0606061	905	852.5	1601	1422.5
probenecid	0.0893855	0.109589	0.0481928	0.0429688	2099	2102	1896	1926
probucol	0.636364	0.636364	0.0588235	0.0588235	153	182	1780	1652.5
procainamide	0.363636	0.444444	0.0447761	0.0447761	1128	1247.5	1929.5	1882
procaine	0.0857143	0.0882353	0.0333333	0.0333333	2109	2140.5	2099	2099
prochloraz	0.0666667	0.116883	0.235294	0.235294	2137.5	2090	481.5	358.5
procyanidin	0.571429	0.571429	0.171429	0.171429	222	325.5	686.5	534.5
procyanidin b2	0.40625	0.481481	0.111111	0.111111	938	1147.5	988.5	781
procyclidine	0.333333	0.333333	0.0606061	0.0606061	1366	1648.5	1601	1422.5
progesterone	0.162302	0.210202	0.13141	0.116199	1957	1978	873	751
prolinedithiocarbamate	0.578947	0.647059	0.0333333	0.0333333	208.5	175.5	2099	2099
promazine	0.4	0.4	0.0606061	0.0606061	994	1357	1601	1422.5
pronamide	0.333333	0.333333	0.0606061	0.0606061	1366	1648.5	1601	1422.5
propafenone	0.159091	0.5	0.0769231	0.0769231	1963.5	852.5	1316.5	1095.5
propantheline	0.333333	0.333333	0.0606061	0.0606061	1366	1648.5	1601	1422.5
propiconazole	0.444444	0.571429	0.166667	0.166667	785	325.5	716.5	566
propionaldehyde	0.140646	0.185825	0.221191	0.193609	2001	2009	505	503
propionates	0.0333333	0.5	0.0333333	0.0333333	2188.5	852.5	2099	2099
propofol	0.224138	0.245283	0.142857	0.142857	1839.5	1931.5	806.5	636
propolis	0.344086	0.52459	0.159393	0.0955951	1165.5	546	750	901
propranolol	0.294118	0.531915	0.0818505	0.0733138	1632.5	515.5	1250	1137
propylthiouracil	0.163265	0.173913	0.114286	0.0631579	1951.5	2026.5	966	1247.5
prostaglandin a2	0.3	0.375	0.0810811	0.0597015	1612.5	1428	1262	1595
prostaglandin b1	0.1	0.1	0.0333333	0.0333333	2084.5	2121	2099	2099
prostaglandin d2	0.409091	0.5	0.0697674	0.0697674	931	852.5	1386.5	1181.5
prostaglandin g2	0.5	0.5	0.208333	0.208333	492	852.5	522.5	391
prostaglandin h2	0.333333	0.333333	0.25	0.25	1366	1648.5	392.5	295.5
prostaglandins e	0.416667	0.454545	0.25	0.25	905	1217.5	392.5	295.5
protease inhibitors	0.333333	0.5	0.333333	0.333333	1366	852.5	159	131
protein kinase inhibitors	0.5	0.5	0.25	0.25	492	852.5	392.5	295.5
proteoglycans	0.444444	0.5	0.0333333	0.0333333	785	852.5	2099	2099
prothioconazole	1	1	0.25	0.25	42.5	42.5	392.5	295.5
protocatechualdehyde	0.473684	0.529412	0.181818	0.181818	673	525.5	667.5	519
protocatechuic acid	0.333333	0.4	0.272727	0.272727	1366	1357	298	231
proton pump inhibitors	0.333333	0.333333	0.166667	0.0454545	1366	1648.5	716.5	1874.5
protons	0.357143	0.454545	0.0333333	0.0333333	1146	1217.5	2099	2099
protopine	0.4	0.5	0.111111	0.111111	994	852.5	988.5	781
protoporphyrinogen	0.333333	0.333333	0.333333	0.333333	1366	1648.5	159	131
proxymetacaine	0.333333	0.333333	0.0606061	0.0606061	1366	1648.5	1601	1422.5
pterostilbene	0.0612245	0.0612245	0.0333333	0.0333333	2145.5	2169	2099	2099
puerarin	0.347368	0.540984	0.150097	0.0902184	1160	470	774	949
puromycin aminonucleoside	0.115044	0.156627	0.25	0.0588235	2047	2040.5	392.5	1652.5
pyocyanine	0.5	0.529412	0.131783	0.131783	492	525.5	868	688
pyranoprofen	1	1	0.0333333	0.0333333	42.5	42.5	2099	2099
pyrazines	0.333333	0.4	0.0810811	0.0597015	1366	1357	1262	1595
pyrene	0.5	0.555556	0.166667	0.166667	492	401.5	716.5	566
pyridine	0.5	0.666667	0.0333333	0.0333333	492	141.5	2099	2099
pyridostigmine bromide	0.5	0.5	0.0333333	0.0333333	492	852.5	2099	2099
pyrilamine	0.4375	0.4375	0.0463918	0.0463918	813	1263.5	1918	1860
pyrimethamine	0.333333	0.333333	0.166667	0.0454545	1366	1648.5	716.5	1874.5
pyrimidin-2-one beta-ribofuranoside	0.333333	0.5	0.272727	0.272727	1366	852.5	298	231
pyrithione zinc	0.291262	0.304569	0.123077	0.109091	1640	1837	917	797
pyrrolidine dithiocarbamic acid	0.36036	0.408163	0.0695652	0.0695652	1140	1323	1389	1185
pyrrolidines	0.5	0.5	0.25	0.25	492	852.5	392.5	295.5
pyruvaldehyde	0.416667	0.454545	0.333333	0.333333	905	1217.5	159	131
pyrvinium	0.4	0.5	0.307692	0.307692	994	852.5	265.5	210.5
quercetin	0.355212	0.388186	0.0798687	0.0675241	1150	1398	1286	1206
quetiapine fumarate	0.333333	0.5	0.102564	0.102564	1366	852.5	1048.5	842.5
quinidine	0.129412	0.207547	0.0661765	0.060241	2023	1985	1416	1577.5
quinine	0.102564	0.4	0.0606061	0.0606061	2075	1357	1601	1422.5
quinoline	0.555556	0.555556	0.333333	0.333333	256	401.5	159	131
quinoxalines	0.4	0.5	0.25	0.25	994	852.5	392.5	295.5
rabeprazole	0.375	0.428571	0.0606061	0.0606061	1094.5	1290.5	1601	1422.5
rabeprazole-thioether	0.285714	0.333333	0.08	0.0592593	1658.5	1648.5	1283	1617
raclopride	0.75	0.75	0.25	0.25	93	94	392.5	295.5
raloxifene hydrochloride	0.338384	0.426752	0.118012	0.0950226	1170	1306	944	910
ranitidine	0.145161	0.290323	0.0606061	0.0430108	1992	1860	1601	1912.5
razoxane	0.146341	0.153846	0.428571	0.428571	1987.5	2043	44.5	41
reactive oxygen species	0.42132	0.453552	0.0552359	0.0514776	892	1226	1836	1768
repaglinide	0.0606061	0.108108	0.0606061	0.0392157	2154.5	2106.5	1601	1970
reserpine	0.105263	0.105263	0.0606061	0.0606061	2066.5	2112	1601	1422.5
resorcinol	0.333333	0.5	0.25	0.25	1366	852.5	392.5	295.5
resveratrol	0.27381	0.312217	0.104586	0.0829694	1698	1815	1025	1034
retinaldehyde	0.346154	0.391304	0.322581	0.180328	1161	1392	259	523
riboflavin	0.4	0.470588	0.206897	0.0898876	994	1177	528	953.5
ricinoleic acid	0.666667	0.666667	0.5	0.5	127	141.5	31	29
rifabutin	0.333333	0.333333	0.0606061	0.0606061	1366	1648.5	1601	1422.5
rifampin	0.158576	0.199187	0.0529217	0.048053	1965	1997	1857	1822
rifamycins	0.333333	0.333333	0.0810811	0.0597015	1366	1648.5	1262	1595
rifapentine	0.333333	0.333333	0.0606061	0.0606061	1366	1648.5	1601	1422.5
rifaximin	0.375	0.428571	0.0333333	0.0333333	1094.5	1290.5	2099	2099
rimonabant	0.583333	0.583333	0.181818	0.181818	205	281	667.5	519
risperidone	0.454545	0.5	0.145455	0.145455	739	852.5	787.5	620
ritanserin	0.5	0.5	0.333333	0.333333	492	852.5	159	131
ritodrine	1	1	1	1	42.5	42.5	9.5	8.5
ritonavir	0.527778	0.575758	0.0606061	0.0606061	314	298	1601	1422.5
rivastigmine	0.130435	0.142857	0.0333333	0.0333333	2019	2059	2099	2099
rmi 12330a	0.5	0.5	0.2	0.2	492	852.5	583	447
ro 31-8220	0.516129	0.533333	0.0651558	0.0651558	334	507	1422	1224
ro 32-0432	0.5	0.6	0.0395683	0.0395683	492	232	1985	1965
ro 41-5253	0.48	0.521739	0.166667	0.166667	658	555.5	716.5	566
rofecoxib	0.571429	0.571429	0.272727	0.272727	222	325.5	298	231
rosavin	0.344086	0.542373	0.136691	0.0857664	1165.5	465	840	994
rosiglitazone	0.28483	0.353846	0.0899796	0.0729614	1667	1473	1157	1143
rostafuroxin	0.125	0.131579	0.156863	0.156863	2031	2072.5	755.5	600.5
rotenone	0.421348	0.451807	0.100457	0.0860215	891	1227	1074	992
rottlerin	0.59375	0.59375	0.0821918	0.0821918	201	259	1244.5	1043.5
rpr 121056	0.1	0.1	0.044586	0.044586	2084.5	2121	1932	1885.5
rs 8359	0.333333	0.333333	0.25	0.25	1366	1648.5	392.5	295.5
rubidium	0.375	0.428571	0.111111	0.111111	1094.5	1290.5	988.5	781
ruthenium red	0.45	0.5	0.0333333	0.0333333	758	852.5	2099	2099
s-(2,4-dinitrophenyl)glutathione	0.5	0.6	0.0833333	0.0833333	492	232	1228	1020
s-adenosylhomocysteine	0.666667	0.666667	0.0606061	0.0606061	127	141.5	1601	1422.5
s-adenosylmethionine	0.583333	0.583333	0.101695	0.101695	205	281	1065.5	853.5
s-hydroxymethylglutathione	0.5	0.5	0.190476	0.190476	492	852.5	651.5	511
s-nitrosocysteine	0.571429	0.571429	0.0606061	0.047619	222	325.5	1601	1831
s-nitrosoglutathione	0.540541	0.571429	0.409091	0.409091	285.5	325.5	48	44
s-tetradecanoyl-coenzyme a	0.428571	0.428571	0.0714286	0.06	858.5	1290.5	1370.5	1583
safrole	0.277778	0.333333	0.0652174	0.0595238	1688.5	1648.5	1421	1606
saikosaponin	0.428571	0.5	0.0724638	0.0606061	858.5	852.5	1358.5	1422.5
salicyl hydrazide	0.4	0.5	0.2	0.2	994	852.5	583	447
salubrinal	0.46875	0.517241	0.333333	0.333333	688.5	569.5	159	131
salvianolic acid	0.5	0.5	0.333333	0.333333	492	852.5	159	131
salvianolic acid b	0.666667	0.666667	0.333333	0.0606061	127	141.5	159	1422.5
salvin	0.529412	0.5625	0.0719424	0.0719424	309	364.5	1364	1157
sanguinarine	0.555556	0.555556	0.2	0.2	256	401.5	583	447
santowhite powder	0.5	0.5	0.0571429	0.0571429	492	852.5	1814.5	1700.5
saquinavir	0.4	0.5	0.0606061	0.0606061	994	852.5	1601	1422.5
sarin	0.274969	0.348983	0.157143	0.157143	1696	1484	754	599
sb 203580	0.42807	0.476562	0.0666667	0.0666667	883	1160	1411	1214
sb 206553	0.333333	0.333333	0.222222	0.222222	1366	1648.5	498.5	370.5
sb 216763	0.5	0.5	0.0888889	0.0888889	492	852.5	1168	963.5
sb 225002	0.4	0.5	0.166667	0.166667	994	852.5	716.5	566
scandium	0.333333	0.5	0.333333	0.333333	1366	852.5	159	131
sch 14988	0.5	0.5	0.142857	0.142857	492	852.5	806.5	636
sch 28080	0.333333	0.4	0.111111	0.111111	1366	1357	988.5	781
scopolamine derivatives	0.454545	0.454545	0.130435	0.130435	739	1217.5	876	692.5
scopolamine hydrobromide	0.142857	0.545455	0.166667	0.166667	1996.5	450.5	716.5	566
selective estrogen receptor modulators	0.5	0.5	0.2	0.2	492	852.5	583	447
selegiline	0.473684	0.473684	0.0606061	0.0606061	673	1166.5	1601	1422.5
selenium	0.288043	0.367677	0.135099	0.132695	1648	1447	845	681
selenium-cisplatin conjugate	1	1	0.166667	0.166667	42.5	42.5	716.5	566
selenomethionine	0.62963	0.62963	0.0886076	0.0647482	158	189.5	1171.5	1229.5
selenomethylselenocysteine	0.396552	0.433962	0.138614	0.114504	1046	1272	832	756
semaxinib	0.375	0.5	0.166667	0.166667	1094.5	852.5	716.5	566
semustine	0.333333	0.333333	0.0606061	0.0606061	1366	1648.5	1601	1422.5
serotonin	0.124352	0.148148	0.227273	0.0633803	2035	2050	490	1246
seryl-arginyl-leucyl-leucyl-argininamide	0.5	0.5	0.166667	0.166667	492	852.5	716.5	566
sh-6 compound	0.4	0.5	0.173913	0.173913	994	852.5	681	529
sildenafil citrate	0.5	0.55	0.0789474	0.0789474	492	429.5	1292	1074.5
silicon carbide	0.333333	0.333333	0.333333	0.333333	1366	1648.5	159	131
silicon dioxide	0.433962	0.50365	0.0877769	0.0828977	823	581	1184	1035
silodosin	0.333333	0.5	0.25	0.25	1366	852.5	392.5	295.5
silver	0.164384	0.167832	0.0662526	0.0626151	1950	2030	1415	1251
silver compounds	0.444444	0.5	0.333333	0.333333	785	852.5	159	131
silver nitrate	0.280632	0.346341	0.246753	0.246753	1679	1490	467	350
silybin	0.444444	0.5	0.0333333	0.0333333	785	852.5	2099	2099
simvastatin	0.338129	0.420582	0.103448	0.0934223	1172	1308	1032	922
sincalide	0.0606061	0.5	0.0606061	0.0430108	2154.5	852.5	1601	1912.5
singlet oxygen	0.4	0.5	0.333333	0.333333	994	852.5	159	131
sirolimus	0.404	0.446903	0.1875	0.121429	943	1234	659	722
sirtinol	0.486486	0.5625	0.127907	0.127907	645	364.5	888	700
sitaxsentan	0.6	0.6	0.0606061	0.0606061	186	232	1601	1422.5
sk&f 104856	0.333333	0.5	0.125	0.0526316	1366	852.5	903	1752.5
sk&f 91488	0.333333	0.5	0.166667	0.166667	1366	852.5	716.5	566
skatole	0.0736842	0.0736842	0.0958904	0.0569948	2133	2158	1109	1707
smoke	0.202749	0.251957	0.166929	0.156727	1879	1911	695	602
sn50 peptide	0.617647	0.65625	0.0956522	0.0956522	165	172	1111	900
sodium	0.144231	0.267857	0.0496894	0.0496894	1993	1890	1886.5	1802.5
sodium arsenite	0.302802	0.343101	0.159314	0.139962	1605	1497	751	654
sodium azide	0.173077	0.473684	0.0810811	0.0597015	1932	1166.5	1262	1595
sodium benzoate	0.5	0.666667	0.0333333	0.0333333	492	141.5	2099	2099
sodium bichromate	0.298969	0.373849	0.163972	0.163972	1617	1438	741	588
sodium bisulfide	0.416667	0.5	0.102564	0.102564	905	852.5	1048.5	842.5
sodium bromide	0.333333	0.5	0.111111	0.111111	1366	852.5	988.5	781
sodium chlorate	0.333333	0.5	0.111111	0.111111	1366	852.5	988.5	781
sodium chloride	0.47619	0.526316	0.045929	0.0445269	666	539.5	1923	1887
sodium cholate	1	1	0.0333333	0.0333333	42.5	42.5	2099	2099
sodium chromate(vi)	0.5	0.5	0.2	0.2	492	852.5	583	447
sodium dodecyl sulfate	0.417476	0.5	0.0411141	0.039823	898	852.5	1973	1964
sodium fluoride	0.52381	0.578947	0.333333	0.333333	321	292	159	131
sodium iodide	0.4	0.5	0.111111	0.111111	994	852.5	988.5	781
sodium perchlorate	0.333333	0.5	0.111111	0.111111	1366	852.5	988.5	781
sodium pertechnetate tc 99m	0.333333	0.5	0.111111	0.111111	1366	852.5	988.5	781
sodium selenite	0.227828	0.282	0.123596	0.119946	1829	1870	914	728
sodium thiocyanate	0.333333	0.5	0.111111	0.111111	1366	852.5	988.5	781
soman	0.333333	0.5	0.155172	0.155172	1366	852.5	757	603
soot	0.304348	0.472973	0.0846154	0.0802817	1601.5	1171	1210	1068
sorafenib	0.339623	0.363636	0.165138	0.165138	1169	1456.5	739	586
sorbitol	0.416667	0.47619	0.357143	0.357143	905	1161.5	56	51
sotalol	0.5	0.5	0.333333	0.333333	492	852.5	159	131
sparteine	0.285714	0.333333	0.0810811	0.0597015	1658.5	1648.5	1262	1595
spermidine	0.625	0.625	0.333333	0.333333	161.5	195	159	131
sphingosine 1-phosphate	0.276316	0.488372	0.0882353	0.0882353	1695	1130	1180	974
spiperone	0.444444	0.444444	0.1	0.1	785	1247.5	1081	869.5
spironolactone	0.215054	0.322581	0.0530303	0.046875	1853	1799	1855	1853
sq 29548	0.5	0.5	0.0333333	0.0333333	492	852.5	2099	2099
squalene	0.333333	0.5	0.25	0.25	1366	852.5	392.5	295.5
sr 144528	0.212766	0.212766	0.181818	0.181818	1859	1971.5	667.5	519
srt1720	0.333333	0.5	0.0333333	0.0333333	1366	852.5	2099	2099
stattic	0.583333	0.636364	0.0769231	0.0769231	205	182	1316.5	1095.5
staurosporine	0.263158	0.5	0.0797872	0.0616883	1722.5	852.5	1287	1262
stearoyl-coenzyme a	0.6	0.6	0.0403226	0.038961	186	232	1980.5	1978.5
sterigmatocystin	0.375	0.428571	0.0606061	0.0606061	1094.5	1290.5	1601	1422.5
sto 609	0.545455	0.571429	0.333333	0.333333	276	325.5	159	131
streptomycin	0.5	0.5	0.0333333	0.0333333	492	852.5	2099	2099
streptozocin	0.521739	0.521739	0.047619	0.047619	325	555.5	1902	1831
strychnine	0.333333	0.333333	0.0606061	0.0606061	1366	1648.5	1601	1422.5
styrene	0.487805	0.540541	0.266667	0.266667	644	471	307	237
succimer	0.333333	0.5	0.0833333	0.0833333	1366	852.5	1228	1020
succinic semialdehyde	0.4	0.5	0.347826	0.347826	994	852.5	58	53
succinylacetone	0.333333	0.5	0.333333	0.333333	1366	852.5	159	131
succinylcholine	0.285714	0.4	0.0333333	0.0333333	1658.5	1357	2099	2099
sudan iii	0.75	0.75	0.0857143	0.0857143	93	94	1202.5	996.5
sulconazole	0.333333	0.333333	0.0606061	0.0606061	1366	1648.5	1601	1422.5
sulfamethazine	0.333333	0.5	0.0441176	0.0441176	1366	852.5	1935	1891.5
sulfamethoxazole hydroxylamine	0.333333	0.363636	0.333333	0.333333	1366	1456.5	159	131
sulfamic acid	0.333333	0.5	0.25	0.25	1366	852.5	392.5	295.5
sulfaphenazole	0.4	0.4	0.1	0.1	994	1357	1081	869.5
sulfasalazine	0.345455	0.372549	0.0630915	0.0523139	1162	1441	1441	1755
sulfisoxazole	0.333333	0.333333	0.0606061	0.0606061	1366	1648.5	1601	1422.5
sulfites	0.333333	0.5	0.333333	0.333333	1366	852.5	159	131
sulfobromophthalein	0.0921053	0.166667	0.12766	0.0528634	2091	2031.5	891.5	1751
sulfonylurea compounds	0.333333	0.333333	0.0588235	0.0588235	1366	1648.5	1780	1652.5
sulforafan	0.322222	0.325843	0.102689	0.0791599	1565	1789	1037	1071
sulindac	0.217391	0.277778	0.0859375	0.0722543	1849.5	1875.5	1199.5	1154
sulindac sulfide	0.530612	0.565217	0.0875	0.068	306	356.5	1188	1200
sulindac sulfone	0.5	0.5	0.0606061	0.0606061	492	852.5	1601	1422.5
sulpiride	0.666667	0.666667	0.0888889	0.0888889	127	141.5	1168	963.5
superoxides	0.375	0.388235	0.08	0.0745098	1094.5	1397	1283	1127
systhane	0.4375	0.5	0.0588235	0.0588235	813	852.5	1780	1652.5
t-2 toxin	0.177778	0.183908	0.333333	0.333333	1922	2011	159	131
tabun	0.333333	0.5	0.285714	0.285714	1366	852.5	280.5	219
tacrine	0.0958904	0.0985915	0.0392157	0.0392157	2089	2124	1988.5	1970
tacrolimus	0.493671	0.557143	0.0814332	0.0814332	639	383	1253	1049
tadalafil	0.333333	0.5	0.2	0.2	1366	852.5	583	447
tak 147	0.5	0.5	0.222222	0.222222	492	852.5	498.5	370.5
talc	0.571429	0.571429	0.333333	0.333333	222	325.5	159	131
talinolol	0.0833333	0.0882353	0.0588235	0.0588235	2118	2140.5	1780	1652.5
tamibarotene	0.257261	0.333333	0.142857	0.142857	1735	1648.5	806.5	636
tamoxifen	0.267887	0.320717	0.1025	0.0836364	1711	1804	1060	1006
tanshinone	1	1	0.0333333	0.0333333	42.5	42.5	2099	2099
tapi-2	0.333333	0.375	0.0333333	0.0333333	1366	1428	2099	2099
taurine	0.666667	0.666667	0.0588235	0.0588235	127	141.5	1780	1652.5
taurocholic acid	0.1	0.12844	0.0819672	0.0613208	2084.5	2077	1248	1268
taurolithocholic acid 3-sulfate	0.5	0.5	0.5	0.5	492	852.5	31	29
taxifolin	0.5625	0.5625	0.125	0.0930233	239	364.5	903	930
technetium tc 99m sestamibi	0.333333	0.5	0.333333	0.333333	1366	852.5	159	131
tegafur	0.333333	0.333333	0.0606061	0.0606061	1366	1648.5	1601	1422.5
tegaserod	0.25	0.333333	0.0789474	0.0588235	1769	1648.5	1292	1652.5
telithromycin	0.333333	0.333333	0.0606061	0.0606061	1366	1648.5	1601	1422.5
telmisartan	0.545455	0.585366	0.0606061	0.0606061	276	274	1601	1422.5
temocapril hydrochloride	0.25	0.25	0.0333333	0.0333333	1769	1919	2099	2099
temocaprilat	0.25	0.25	0.0333333	0.0333333	1769	1919	2099	2099
tempol	0.555556	0.588235	0.0769231	0.0769231	256	270	1316.5	1095.5
temsirolimus	0.333333	0.333333	0.0606061	0.0606061	1366	1648.5	1601	1422.5
tenidap	0.4	0.5	0.142857	0.0447761	994	852.5	806.5	1882
teniposide	0.545455	0.545455	0.333333	0.0933333	276	450.5	159	925.5
terazosin	0.375	0.5	0.125	0.0408163	1094.5	852.5	903	1953.5
terbutaline	0.298507	0.555556	0.07	0.07	1620	401.5	1383.5	1173.5
terbutylazine	0.75	0.75	0.25	0.25	93	94	392.5	295.5
terconazole	0.333333	0.333333	0.0606061	0.0606061	1366	1648.5	1601	1422.5
terfenadine	0.448276	0.464286	0.119048	0.119048	765.5	1191	938	734
tert-butylhydroperoxide	0.298546	0.368558	0.137193	0.104861	1619	1444	839	823
tertiary-amyl methyl ether	0.25	0.333333	0.0588235	0.0588235	1769	1648.5	1780	1652.5
tesaglitazar	0.4	0.454545	0.124031	0.0952381	994	1217.5	910.5	906.5
[truncated: 195 more rows]
